# Supplementary material for: N′-(2-Bromo­benzyl­idene)-3,4,5-tri­methoxy­benzohydrazide methanol solvate
Source: Acta Crystallogr Sect E Struct Rep Online. 2008 Jul 31;64(Pt 8):o1630. doi: 10.1107/S1600536808021764 (PMC2962239; doi:10.1107/S1600536808021764)
Supplement: Supplementary file 2 [file e-64-o1630-Isup2.hkl]

# 
# h,k,l, Fc-squared, Fo-squared, sigma(Fo-squared) and status flag 
# 
data_I
_shelx_title ' a in Pna2(1)' 
_shelx_refln_list_code          4 
_shelx_F_calc_maximum      207.92 
_exptl_crystal_F_000       872.00 
_reflns_d_resolution_high  0.7826 
 
loop_ 
 _symmetry_equiv_pos_as_xyz 
 'x, y, z' 
 '-x, -y, z+1/2' 
 'x+1/2, -y+1/2, z' 
 '-x+1/2, y+1/2, z+1/2' 
 
_cell_length_a    12.9234 
_cell_length_b     4.9159 
_cell_length_c    29.3975 
_cell_angle_alpha  90.000 
_cell_angle_beta   90.000 
_cell_angle_gamma  90.000 
 
_shelx_F_squared_multiplier     1.000 
 
loop_ 
 _refln_index_h 
 _refln_index_k 
 _refln_index_l 
 _refln_F_squared_calc 
 _refln_F_squared_meas 
 _refln_F_squared_sigma 
 _refln_observed_status 
   6   1 -34      518.91      601.58     66.41 o 
   2   2 -34        8.28       11.76     34.99 o 
   3   2 -34       74.20       65.90     34.64 o 
   4   2 -34      119.10       95.39     41.34 o 
   5   1 -33       40.01       65.64     34.47 o 
   6   1 -33       11.01      -18.76     28.38 o 
   7   1 -33      100.37      118.62     37.69 o 
   1   2 -33      107.28      103.72     37.48 o 
   2   2 -33      167.62      156.61     41.13 o 
   3   2 -33       64.97       94.27     37.74 o 
   4   2 -33      130.97       83.58     40.10 o 
   5   2 -33      745.19      842.80     78.73 o 
   4   1 -32      430.72      397.40     52.76 o 
   5   1 -32      376.32      416.42     52.46 o 
   6   1 -32      524.03      508.42     58.69 o 
   7   1 -32       17.83       54.31     34.47 o 
   1   2 -32      175.50      158.63     40.96 o 
   2   2 -32        1.85       -4.29     29.75 o 
   3   2 -32      223.40      265.44     47.22 o 
   4   2 -32      387.19      414.58     55.08 o 
   5   2 -32      408.73      418.78     55.42 o 
   6   2 -32      127.72      140.68     40.31 o 
   1   3 -32      317.08      379.42     38.31 o 
   2   3 -32       86.44       48.30     36.92 o 
   3   3 -32       50.99       65.21     39.97 o 
   3   1 -31      329.49      354.35     49.16 o 
   4   1 -31      574.87      549.85     65.17 o 
   5   1 -31      119.36      157.73     37.31 o 
   6   1 -31       55.85       94.92     35.16 o 
   7   1 -31       20.35       55.04     33.23 o 
   8   1 -31      374.63      420.11     53.02 o 
   1   2 -31      164.24      156.82     38.08 o 
   2   2 -31      216.96      215.94     44.95 o 
   3   2 -31      148.80      205.51     44.09 o 
   4   2 -31       56.83       45.98     34.04 o 
   5   2 -31      165.01      176.27     39.50 o 
   6   2 -31      197.94      272.43     46.84 o 
   7   2 -31        6.00        5.75     34.47 o 
   0   3 -31       21.23       34.86     32.11 o 
   1   3 -31       68.92       25.85     24.17 o 
   2   3 -31       85.61      145.88     42.11 o 
   3   3 -31      140.65      168.84     44.95 o 
   4   3 -31       16.54       94.53     36.19 o 
   3   1 -30      284.97      297.94     43.53 o 
   4   1 -30       39.57       25.24     28.63 o 
   5   1 -30       51.66       51.13     29.11 o 
   6   1 -30      199.20      272.95     44.30 o 
   7   1 -30       21.88       34.22     30.82 o 
   8   1 -30      342.49      350.91     52.33 o 
   0   2 -30      350.97      346.66     48.17 o 
   1   2 -30      145.40      128.10     37.99 o 
   2   2 -30      109.63       80.88     31.21 o 
   3   2 -30      565.76      531.30     55.98 o 
   4   2 -30      867.29      846.71     77.32 o 
   5   2 -30      450.74      512.71     56.71 o 
   6   2 -30      166.14      190.74     42.63 o 
   7   2 -30      669.00      757.50     73.88 o 
   8   2 -30       17.61       18.93     33.14 o 
   1   3 -30      586.10      552.36     43.55 o 
   2   3 -30       68.37       58.67     23.28 o 
   3   3 -30      190.82      268.23     46.97 o 
   4   3 -30       25.56       66.71     24.23 o 
   5   3 -30      250.67      314.32     36.04 o 
   2   1 -29      216.79      241.35     40.74 o 
   3   1 -29      630.29      597.16     58.94 o 
   4   1 -29      553.96      557.96     61.60 o 
   5   1 -29      102.18       76.20     30.91 o 
   6   1 -29        0.24      -26.79     26.79 o 
   7   1 -29      116.98      135.53     36.58 o 
   8   1 -29      523.81      575.74     61.26 o 
   1   2 -29      434.50      438.87     54.69 o 
   2   2 -29      274.74      309.35     47.27 o 
   3   2 -29      381.59      416.77     48.81 o 
   4   2 -29      207.90      243.29     44.35 o 
   5   2 -29      663.73      648.25     62.64 o 
   6   2 -29      413.48      379.33     54.74 o 
   7   2 -29       72.93      108.18     25.81 o 
   8   2 -29       38.85       39.82     23.53 o 
   9   2 -29      172.71      171.93     30.74 o 
   0   3 -29      199.80      152.79     41.30 o 
   1   3 -29      761.19      440.98     56.88 o 
   2   3 -29      112.18      120.61     21.85 o 
   3   3 -29      625.83      628.37     69.68 o 
   4   3 -29       76.98       49.85     23.37 o 
   5   3 -29      111.82      110.44     27.18 o 
   6   3 -29       18.82       21.77     23.37 o 
   6   0 -28       48.04       67.66     28.29 o 
   2   1 -28      794.64      772.01     73.58 o 
   3   1 -28      771.74      839.71     73.20 o 
   4   1 -28      460.94      413.03     49.71 o 
   5   1 -28      590.52      701.18     63.58 o 
   6   1 -28      955.81     1017.74     79.89 o 
   7   1 -28       69.44       68.26     29.45 o 
   8   1 -28        3.94       28.03     28.89 o 
   0   2 -28      377.56      359.88     46.62 o 
   1   2 -28      428.08      553.80     55.42 o 
   2   2 -28      145.90      112.31     31.51 o 
   3   2 -28      377.83      393.33     53.75 o 
   4   2 -28      928.97      973.91     80.11 o 
   5   2 -28      241.44      270.48     30.51 o 
   6   2 -28       17.79       24.36     20.17 o 
   7   2 -28      187.29      191.19     29.62 o 
   8   2 -28      393.06      453.19     40.73 o 
   9   2 -28       56.06       59.01     26.15 o 
   1   3 -28      228.49      100.15     87.11 o 
   2   3 -28      265.01      277.12     33.69 o 
   3   3 -28      203.40      197.80     28.36 o 
   4   3 -28        0.06      -18.59     20.42 o 
   5   3 -28      383.75      395.00     37.93 o 
   6   3 -28        3.14       15.09     22.90 o 
   7   3 -28       18.71       28.36     34.77 o 
   0   4 -28      267.88      364.91     56.62 o 
   1   4 -28      113.37      107.58     27.46 o 
   2   4 -28       21.40       25.73     25.64 o 
   3   4 -28      210.09      124.24     40.74 o 
   6   0 -27     2069.11     2054.81    141.28 o 
   1   1 -27      842.58      875.09     66.20 o 
   2   1 -27      513.04      444.50     48.90 o 
   3   1 -27      319.91      338.33     39.84 o 
   4   1 -27     2430.32     2555.03    181.29 o 
   5   1 -27       98.17      125.23     31.30 o 
   6   1 -27      285.48      345.29     46.84 o 
   7   1 -27      216.86      253.07     43.87 o 
   8   1 -27      270.86      327.86     49.80 o 
  10   1 -27       43.09       53.75     32.11 o 
  11   1 -27      133.48      182.15     38.21 o 
   1   2 -27      714.25      761.88     67.74 o 
   2   2 -27      891.30      881.70     78.48 o 
   3   2 -27       70.75       52.63     29.19 o 
   4   2 -27       41.01       51.85     20.06 o 
   5   2 -27      522.44      511.07     37.72 o 
   6   2 -27      147.24      160.04     26.30 o 
   7   2 -27       83.25       38.41     22.13 o 
   8   2 -27       12.93       -8.11     21.57 o 
   9   2 -27      294.97      349.62     37.35 o 
  10   2 -27      141.84      168.63     49.03 o 
   0   3 -27       14.96      -10.47     28.51 o 
   1   3 -27      368.99      332.19     45.81 o 
   2   3 -27        1.71      -19.52     19.52 o 
   3   3 -27      392.42      381.28     27.65 o 
   4   3 -27       97.07      114.72     24.94 o 
   5   3 -27       89.18      114.48     25.64 o 
   6   3 -27        3.88        4.48     20.50 o 
   7   3 -27      233.67      220.72     30.49 o 
   8   3 -27       13.55       13.09     24.13 o 
   1   4 -27      289.87      237.91     34.35 o 
   2   4 -27       25.57       21.27     24.14 o 
   3   4 -27      116.93       37.40     34.73 o 
   4   4 -27        8.89       31.67     25.70 o 
   6   0 -26       45.07       48.55     23.87 o 
   1   1 -26      240.85      247.41     39.45 o 
   3   1 -26      626.23      620.00     55.77 o 
   4   1 -26       64.07       63.32     27.52 o 
   5   1 -26      737.13      676.45     63.62 o 
   6   1 -26     1710.35     1693.55    134.80 o 
   7   1 -26       55.56       43.14     26.83 o 
   8   1 -26      525.53      481.10     34.96 o 
   9   1 -26      100.53      113.94     22.10 o 
  10   1 -26      413.05      449.61     45.55 o 
  11   1 -26       51.51       22.88     27.52 o 
   0   2 -26     1043.63     1083.73     85.52 o 
   1   2 -26      994.78      956.83     83.20 o 
   2   2 -26       63.52       61.39     27.90 o 
   3   2 -26      588.01      609.68     40.03 o 
   4   2 -26      298.69      313.12     28.35 o 
   5   2 -26      178.60      177.81     26.58 o 
   6   2 -26       93.55      119.02     23.22 o 
   7   2 -26      672.89      657.64     47.09 o 
   8   2 -26      512.90      592.49     43.50 o 
   9   2 -26       67.27       71.26     23.63 o 
  10   2 -26       97.87      123.49     27.99 o 
   1   3 -26      521.84      555.77     60.62 o 
   2   3 -26      115.68      117.60     24.44 o 
   3   3 -26      555.27      558.65     34.10 o 
   4   3 -26       35.64       56.25     22.09 o 
   5   3 -26      636.31      673.60     46.27 o 
   6   3 -26       48.00       60.91     23.46 o 
   7   3 -26      133.46      128.48     27.24 o 
   8   3 -26       15.76       29.98     23.28 o 
   0   4 -26       77.18      112.56     39.20 o 
   1   4 -26      380.22      388.31     39.14 o 
   2   4 -26       52.87       54.23     25.23 o 
   3   4 -26      239.81      202.42     46.15 o 
   4   4 -26       11.76       -7.00     24.27 o 
   5   4 -26       39.69       62.52     24.54 o 
   4   0 -25       39.76       50.57     22.80 o 
   6   0 -25     2443.12     2336.39    177.47 o 
   1   1 -25       20.36       28.98     20.31 o 
   2   1 -25      211.32      221.91     37.05 o 
   3   1 -25      458.62      472.92     46.45 o 
   4   1 -25     1238.32     1104.72     88.31 o 
   5   1 -25      156.39      170.65     34.56 o 
   6   1 -25      269.83      270.71     25.31 o 
   7   1 -25      213.18      237.00     47.16 o 
   8   1 -25      920.81     1008.76     53.60 o 
   9   1 -25       81.59       81.83     25.24 o 
  10   1 -25      170.73      210.87     35.29 o 
  11   1 -25       56.42       49.46     28.89 o 
  12   1 -25      214.96      204.00     38.94 o 
   1   2 -25      766.09      735.32     45.26 o 
   2   2 -25      495.41      473.46     29.52 o 
   3   2 -25      582.87      602.85     40.42 o 
   4   2 -25      233.21      201.43     25.90 o 
   5   2 -25      379.46      362.15     34.69 o 
   6   2 -25      530.32      586.90     43.14 o 
   7   2 -25      151.79      182.18     26.20 o 
   8   2 -25       19.09       28.03     19.26 o 
   9   2 -25      335.10      396.57     38.32 o 
  10   2 -25       31.63       -9.19     16.31 o 
  11   2 -25      147.90      133.94     27.18 o 
   0   3 -25      231.87      344.21     47.87 o 
   1   3 -25      449.53      426.80     37.78 o 
   2   3 -25       72.31       49.51     15.92 o 
   3   3 -25      783.04      829.27     41.94 o 
   4   3 -25      101.12      127.49     24.07 o 
   5   3 -25      569.29      589.70     41.24 o 
   6   3 -25       15.96        4.83     20.57 o 
   7   3 -25      312.60      394.63     37.56 o 
   8   3 -25       61.29       61.49     25.25 o 
   9   3 -25       23.63        8.01     23.77 o 
   1   4 -25      479.35      498.11     40.68 o 
   2   4 -25        5.86        0.93     24.86 o 
   3   4 -25      198.12      238.37     31.93 o 
   4   4 -25       77.68       63.36     23.96 o 
   5   4 -25      200.72      226.09     32.84 o 
   6   4 -25       68.11       72.89     26.59 o 
   4   0 -24     1365.19     1354.49    107.02 o 
   6   0 -24      259.55      252.04     36.71 o 
   1   1 -24     1059.60     1077.25     94.15 o 
   2   1 -24     2750.61     2728.25    184.77 o 
   3   1 -24     1049.79     1019.68     79.98 o 
   4   1 -24      259.40      278.44     37.48 o 
   5   1 -24      269.61      284.16     22.28 o 
   6   1 -24      801.59      825.75     48.36 o 
   7   1 -24      119.83       98.37     15.93 o 
   8   1 -24       11.50        1.94     13.33 o 
   9   1 -24      250.35      261.01     23.20 o 
  10   1 -24      434.14      459.34     35.24 o 
  11   1 -24       72.93       90.37     21.92 o 
  12   1 -24      339.43      372.50     35.51 o 
   1   2 -24      110.27      121.99     21.31 o 
   2   2 -24      303.70      289.24     22.21 o 
   3   2 -24     1515.04     1475.73     74.95 o 
   4   2 -24      844.62      841.76     53.31 o 
   5   2 -24       91.46       78.95     21.00 o 
   6   2 -24      402.47      387.03     32.30 o 
   7   2 -24      190.75      200.75     27.82 o 
   8   2 -24      124.65      132.53     25.77 o 
   9   2 -24       95.02      126.64     19.02 o 
  10   2 -24       34.46       12.78     16.22 o 
  11   2 -24      516.89      580.84     34.48 o 
   1   3 -24      526.08      493.85     38.52 o 
   2   3 -24       75.92       70.55     15.94 o 
   3   3 -24      425.92      402.72     26.86 o 
   4   3 -24       57.97       42.58     18.82 o 
   5   3 -24      573.40      598.43     43.04 o 
   6   3 -24       96.01       92.10     22.79 o 
   7   3 -24      162.51      145.71     27.46 o 
   8   3 -24        2.15      -20.39     20.61 o 
   9   3 -24      155.45      135.85     28.68 o 
   0   4 -24       40.24       63.62     34.22 o 
   1   4 -24      166.23      161.99     29.39 o 
   2   4 -24       32.67       21.34     22.46 o 
   3   4 -24      338.17      390.63     36.43 o 
   4   4 -24      159.94      166.83     27.23 o 
   5   4 -24      345.93      386.84     39.11 o 
   6   4 -24       57.84       41.05     24.69 o 
   7   4 -24      410.82      472.21     44.62 o 
   4   0 -23      242.98      287.72     32.54 o 
   6   0 -23     1859.42     1778.51    115.61 o 
   0   1 -23     6176.81     6281.62    388.69 o 
   1   1 -23      884.07      908.96     66.16 o 
   2   1 -23     1693.12     1668.87    122.01 o 
   3   1 -23     2470.53     2494.80    169.75 o 
   4   1 -23     1313.44     1240.55    101.01 o 
   5   1 -23      126.65      143.93     15.12 o 
   6   1 -23      238.71      245.54     19.02 o 
   7   1 -23       29.84       31.62     13.05 o 
   8   1 -23     1205.10     1225.79     53.73 o 
   9   1 -23       12.29       27.59     14.35 o 
  10   1 -23      381.56      385.68     41.77 o 
  11   1 -23       32.62       37.96     20.65 o 
  12   1 -23      198.02      177.15     27.45 o 
   1   2 -23      421.45      406.47     24.95 o 
   2   2 -23     1603.14     1665.31     71.28 o 
   3   2 -23     1381.55     1394.64     76.00 o 
   4   2 -23      107.99      110.21     19.97 o 
   5   2 -23     1317.37     1259.58     67.00 o 
   6   2 -23      924.58      901.04     52.88 o 
   7   2 -23      261.12      258.19     21.66 o 
   8   2 -23      175.98      178.81     20.40 o 
   9   2 -23      434.15      452.79     29.01 o 
  10   2 -23      501.73      534.85     32.38 o 
  11   2 -23       17.26        7.42     18.86 o 
   0   3 -23      376.26      330.00     42.93 o 
   1   3 -23      629.78      627.75     33.72 o 
   2   3 -23       88.28       50.16     14.86 o 
   3   3 -23      775.75      771.43     39.86 o 
   4   3 -23       99.91      100.59     17.93 o 
   5   3 -23       17.75       32.66     21.64 o 
   6   3 -23        6.73       -9.42     18.93 o 
   7   3 -23     1225.62     1369.83     76.25 o 
   8   3 -23      102.58      118.50     26.24 o 
   9   3 -23       70.06       41.31     23.29 o 
  10   3 -23        2.82      -15.02     21.08 o 
   1   4 -23      427.04      464.28     41.19 o 
   2   4 -23       75.75       57.53     22.72 o 
   3   4 -23      173.07      182.23     34.37 o 
   4   4 -23       90.64       44.79     22.49 o 
   5   4 -23      685.10      714.16     48.15 o 
   6   4 -23        3.12       -2.60     22.34 o 
   7   4 -23      160.18      177.15     31.48 o 
   4   0 -22     2386.25     2447.75    179.92 o 
   6   0 -22      316.50      313.00     38.16 o 
   1   1 -22      144.03      180.44     27.35 o 
   2   1 -22     1626.06     1614.35    112.00 o 
   3   1 -22        0.75        1.46     17.99 o 
   4   1 -22        2.25       -8.82      8.99 o 
   5   1 -22      460.40      426.35     23.24 o 
   6   1 -22     1306.89     1338.17     55.13 o 
   7   1 -22       98.30       84.67     14.51 o 
   8   1 -22      380.43      385.45     24.33 o 
   9   1 -22      374.04      358.49     24.67 o 
  10   1 -22      673.34      696.20     59.11 o 
  11   1 -22        1.55      -17.10     17.10 o 
  12   1 -22       99.10       91.16     24.53 o 
  13   1 -22      160.93      121.36     26.90 o 
   1   2 -22      412.09      426.65     24.76 o 
   2   2 -22      545.60      521.41     29.77 o 
   3   2 -22     2274.92     2301.26    100.01 o 
   4   2 -22     2008.28     1918.58     93.30 o 
   5   2 -22      288.19      284.86     27.16 o 
   6   2 -22      136.89      121.68     15.89 o 
   7   2 -22      734.29      718.12     34.09 o 
   8   2 -22       60.68       84.62     16.00 o 
   9   2 -22       33.91       31.10     15.77 o 
  10   2 -22       87.01      103.46     18.31 o 
  11   2 -22       75.89       97.09     26.99 o 
  12   2 -22       74.60       26.57     39.24 o 
   1   3 -22     1581.76     1529.42     66.78 o 
   2   3 -22      153.71      159.81     36.60 o 
   3   3 -22      651.85      601.91     33.53 o 
   4   3 -22       27.72       17.08     14.04 o 
   5   3 -22      599.24      644.76     43.74 o 
   6   3 -22       13.13        2.60     17.16 o 
   7   3 -22      105.47      114.97     24.43 o 
   8   3 -22       22.48       12.58     21.06 o 
   9   3 -22      533.46      588.06     45.83 o 
  10   3 -22       22.04       12.04     17.88 o 
   0   4 -22       88.27      115.61     35.72 o 
   1   4 -22      413.42      428.64     36.31 o 
   2   4 -22       81.72       80.12     31.64 o 
   3   4 -22      516.45      517.10     33.37 o 
   4   4 -22      130.10      132.25     27.28 o 
   5   4 -22      305.31      343.05     45.21 o 
   6   4 -22      119.17      120.81     27.88 o 
   7   4 -22      283.47      317.96     37.38 o 
   8   4 -22       19.85        7.41     24.21 o 
   1   5 -22      372.89      395.02     40.11 o 
   2   5 -22      233.25      162.42     32.78 o 
   4   0 -21       70.22       84.31     22.24 o 
   6   0 -21     3560.44     3375.17    234.74 o 
  10   0 -21     1222.38     1175.99     84.53 o 
  12   0 -21      848.31      956.91     70.75 o 
   0   1 -21     4933.79     4996.68    332.41 o 
   1   1 -21      333.92      366.90     30.08 o 
   2   1 -21      105.47      115.70     23.57 o 
   3   1 -21      108.54       87.47     21.34 o 
   4   1 -21     1449.57     1400.99     58.15 o 
   5   1 -21      260.23      270.58     18.51 o 
   6   1 -21      314.75      327.47     21.24 o 
   7   1 -21      128.18      118.39     18.82 o 
   8   1 -21     1145.35     1171.02     55.88 o 
   9   1 -21      125.37      129.20     17.50 o 
  10   1 -21      298.66      287.48     31.45 o 
  11   1 -21      314.70      309.58     32.06 o 
  12   1 -21      422.63      475.40     37.72 o 
  13   1 -21       18.39       12.67     21.44 o 
   1   2 -21      322.93      293.90     21.10 o 
   2   2 -21     1175.25     1195.94     52.58 o 
   3   2 -21     1100.02     1051.20     45.65 o 
   4   2 -21      908.41      839.06     51.67 o 
   5   2 -21     1949.56     1951.27     75.56 o 
   6   2 -21      304.52      327.51     22.02 o 
   7   2 -21      221.24      234.40     20.55 o 
   8   2 -21        9.44       21.08     13.46 o 
   9   2 -21      256.89      272.63     23.28 o 
  10   2 -21      303.76      348.42     29.22 o 
  11   2 -21      225.59      209.46     22.71 o 
  12   2 -21       25.90       38.97     20.20 o 
   0   3 -21      181.97      171.89     33.61 o 
   1   3 -21      946.98      967.39     43.52 o 
   2   3 -21      217.59      213.90     24.56 o 
   3   3 -21      357.02      337.69     24.09 o 
   4   3 -21     1263.17     1260.39     57.72 o 
   5   3 -21     1308.16     1284.04     74.49 o 
   6   3 -21        5.22       -3.23     17.16 o 
   7   3 -21      388.82      379.71     34.17 o 
   8   3 -21      168.69      205.31     29.00 o 
   9   3 -21      165.91      184.27     21.98 o 
  10   3 -21        3.34      -16.40     16.40 o 
  11   3 -21      234.50      292.51     28.07 o 
   1   4 -21      653.33      629.57     57.50 o 
   2   4 -21      187.82      145.19     28.36 o 
   3   4 -21      332.94      359.23     26.94 o 
   4   4 -21       75.67       44.37     24.87 o 
   5   4 -21      354.16      400.96     36.24 o 
   6   4 -21       48.00       29.93     22.30 o 
   7   4 -21       41.94       35.52     23.95 o 
   8   4 -21       52.03       38.26     25.33 o 
   0   5 -21      465.52      516.36     60.75 o 
   1   5 -21       37.19       22.09     24.07 o 
   2   5 -21       71.77       63.42     32.22 o 
   3   5 -21      132.62      144.93     42.89 o 
   2   0 -20     1150.24     1188.44     91.40 o 
   4   0 -20     4012.16     3862.21    264.02 o 
   6   0 -20      344.33      373.88     36.92 o 
   8   0 -20     1180.24     1169.19     55.97 o 
  10   0 -20      408.82      447.76     44.35 o 
  12   0 -20      215.69      256.04     40.96 o 
   1   1 -20      603.67      618.22     37.88 o 
   2   1 -20     3242.74     3178.16    194.04 o 
   3   1 -20      153.83      142.39     14.08 o 
   4   1 -20      156.67      144.19     13.88 o 
   5   1 -20      703.89      664.39     31.64 o 
   6   1 -20     2488.17     2527.41     94.35 o 
   7   1 -20      170.11      185.17     17.63 o 
   8   1 -20      201.01      221.65     19.38 o 
   9   1 -20       65.47       50.01     21.62 o 
  10   1 -20      526.67      513.89     30.50 o 
  11   1 -20       32.83       -4.56     17.30 o 
  12   1 -20      267.73      230.03     28.36 o 
  13   1 -20      164.33      161.37     27.78 o 
   0   2 -20      954.60      871.61     54.67 o 
   1   2 -20     1994.56     1974.75     79.37 o 
   2   2 -20       81.82       95.16     14.05 o 
   3   2 -20      891.09      832.99     36.40 o 
   4   2 -20      466.02      466.92     24.03 o 
   5   2 -20       10.77        8.72     10.50 o 
   6   2 -20       40.66       20.69     11.38 o 
   7   2 -20      728.08      758.03     35.24 o 
   8   2 -20      560.40      578.43     31.87 o 
   9   2 -20       96.33       97.93     16.85 o 
  10   2 -20      305.19      332.10     26.08 o 
  11   2 -20      651.14      580.94     66.25 o 
  12   2 -20       94.73      120.48     25.07 o 
   1   3 -20      645.20      620.45     31.14 o 
   2   3 -20      166.88      167.15     30.43 o 
   3   3 -20      477.11      506.61     28.09 o 
   4   3 -20      198.69      225.24     22.62 o 
   5   3 -20     1962.98     2007.17    104.95 o 
   6   3 -20      293.31      278.65     29.17 o 
   7   3 -20      514.77      513.54     39.64 o 
   8   3 -20      146.16      173.37     26.34 o 
   9   3 -20      878.80      881.21     42.22 o 
  10   3 -20        4.50      -13.25     15.60 o 
  11   3 -20        4.83       21.80     17.91 o 
   0   4 -20     1222.85     1145.81     94.15 o 
   1   4 -20      778.20      764.33     50.77 o 
   2   4 -20      144.19      122.52     23.36 o 
   3   4 -20      943.86      962.22     39.39 o 
   4   4 -20       20.22        5.35     13.37 o 
   5   4 -20      263.25      278.43     32.64 o 
   6   4 -20       44.18       41.88     22.46 o 
   7   4 -20      428.47      453.69     40.46 o 
   8   4 -20       31.08       19.78     29.15 o 
   9   4 -20      106.37      115.86     29.10 o 
   1   5 -20      512.71      551.84     43.53 o 
   2   5 -20      157.04      125.94     28.01 o 
   3   5 -20      192.90      126.82     43.27 o 
   4   5 -20      103.20       72.64     38.89 o 
   2   0 -19     5238.03     5409.58    353.10 o 
   4   0 -19      323.58      283.94     30.87 o 
   6   0 -19     2173.85     2156.04    158.33 o 
   8   0 -19     1141.99     1071.76     53.94 o 
  10   0 -19      996.51      996.19     68.13 o 
  12   0 -19     1428.22     1478.13    104.15 o 
  14   0 -19       22.60       -8.24     29.84 o 
   0   1 -19     3093.17     2913.88    223.41 o 
   1   1 -19     2019.57     1923.51     95.17 o 
   2   1 -19     1022.96      997.65     40.45 o 
   3   1 -19      310.33      310.75     17.67 o 
   4   1 -19     4043.40     4046.81    147.45 o 
   5   1 -19        6.15       -1.32      9.08 o 
   6   1 -19      497.20      515.91     27.14 o 
   7   1 -19     1059.07     1053.80     45.87 o 
   8   1 -19     1575.10     1627.66     65.02 o 
   9   1 -19      590.72      586.44     36.57 o 
  10   1 -19      303.07      322.14     23.06 o 
  11   1 -19      150.86      111.77     22.30 o 
  12   1 -19      338.87      385.58     32.03 o 
  13   1 -19        9.34        1.05     19.07 o 
  14   1 -19       98.34       98.74     35.72 o 
   1   2 -19      395.60      375.19     18.66 o 
   2   2 -19     3649.22     3616.63    144.46 o 
   3   2 -19     1907.64     1895.56     64.77 o 
   4   2 -19      177.37      197.77     16.77 o 
   5   2 -19     1292.85     1214.66     51.74 o 
   6   2 -19     1025.83     1091.92     47.71 o 
   7   2 -19      125.71      105.99     15.00 o 
   8   2 -19      129.89      129.28     16.74 o 
   9   2 -19      378.64      381.93     25.34 o 
  10   2 -19      695.71      710.14     35.92 o 
  11   2 -19       97.60      110.29     21.22 o 
  12   2 -19      100.29      111.45     24.60 o 
  13   2 -19      301.43      282.89     31.83 o 
   0   3 -19       65.90       50.56     15.64 o 
   1   3 -19      759.93      793.97     38.80 o 
   2   3 -19       59.35       54.72     13.37 o 
   3   3 -19     1847.63     1721.30     75.00 o 
   4   3 -19      569.06      572.92     31.70 o 
   5   3 -19      135.70      139.64     17.63 o 
   6   3 -19      258.63      247.74     28.65 o 
   7   3 -19     1113.81     1142.51     63.91 o 
   8   3 -19       98.21      106.36     24.13 o 
   9   3 -19       91.53       98.15     23.55 o 
  10   3 -19       25.16       15.57     16.67 o 
  11   3 -19      612.91      670.00     37.50 o 
   1   4 -19      984.66     1086.86     63.23 o 
   2   4 -19      215.83      219.34     21.94 o 
   3   4 -19      198.51      229.84     23.46 o 
   4   4 -19      161.66      148.59     19.00 o 
   5   4 -19      191.35      207.98     28.52 o 
   6   4 -19       11.35       13.23     20.98 o 
   7   4 -19      383.46      406.32     38.89 o 
   8   4 -19       13.52        7.53     22.52 o 
   9   4 -19      302.07      340.22     39.37 o 
   0   5 -19      270.50      205.46     43.87 o 
   1   5 -19      355.85      349.18     39.80 o 
   2   5 -19       96.92       73.83     24.52 o 
   3   5 -19      136.73      171.12     43.02 o 
   4   5 -19      378.63      412.22     56.88 o 
   5   5 -19       20.88       14.84     24.10 o 
   2   0 -18      286.53      319.27     31.21 o 
   4   0 -18     3235.81     3157.13    194.99 o 
   6   0 -18      599.33      620.62     36.63 o 
   8   0 -18     1991.60     2030.28     94.12 o 
  10   0 -18      520.01      489.96     43.83 o 
  12   0 -18      788.59      840.14     67.27 o 
   1   1 -18      155.66      129.30     35.74 o 
   2   1 -18     3130.68     3151.61    112.97 o 
   3   1 -18      541.65      491.68     22.77 o 
   4   1 -18       61.57       69.25     10.37 o 
   5   1 -18       72.99       90.28     11.64 o 
   6   1 -18     1944.95     1892.81     79.23 o 
   7   1 -18       63.01       58.38     11.98 o 
   8   1 -18      295.10      276.34     19.38 o 
   9   1 -18      285.06      277.05     20.52 o 
  10   1 -18      531.72      543.23     28.72 o 
  11   1 -18      254.82      273.62     28.57 o 
  12   1 -18      297.66      314.67     32.23 o 
  13   1 -18      225.00      187.01     33.36 o 
  14   1 -18      175.24      164.02     28.97 o 
   0   2 -18     1961.46     1991.98     93.00 o 
   1   2 -18       95.80       83.23     12.16 o 
   2   2 -18        7.11        7.49      7.11 o 
   3   2 -18     1695.99     1708.93     57.45 o 
   4   2 -18      628.64      595.59     28.41 o 
   5   2 -18      707.59      685.66     30.49 o 
   6   2 -18      334.31      340.56     21.60 o 
   7   2 -18     1123.61     1099.50     48.15 o 
   8   2 -18      619.69      563.29     31.16 o 
   9   2 -18       20.37       15.74     13.56 o 
  10   2 -18      179.84      193.68     20.44 o 
  11   2 -18      136.24      134.49     22.90 o 
  12   2 -18      161.60      169.86     21.71 o 
  13   2 -18       60.59       36.13     21.95 o 
   1   3 -18      817.16      807.38     39.02 o 
   2   3 -18       24.73       16.73     11.30 o 
   3   3 -18     2102.44     1964.25    126.04 o 
   4   3 -18       67.34       43.47     13.77 o 
   5   3 -18      219.87      212.74     46.36 o 
   6   3 -18      178.46      192.51     25.32 o 
   7   3 -18      219.76      197.59     27.17 o 
   8   3 -18       15.39       11.90     18.28 o 
   9   3 -18      634.30      620.90     45.91 o 
  10   3 -18       13.17       -6.22     20.54 o 
  11   3 -18      226.85      250.01     25.43 o 
  12   3 -18       24.98       49.29     16.86 o 
   0   4 -18       86.46       64.48     27.60 o 
   1   4 -18      312.71      334.71     46.00 o 
   2   4 -18      272.99      273.04     23.58 o 
   3   4 -18      729.84      728.64     38.39 o 
   4   4 -18       34.26       29.23     14.95 o 
   5   4 -18      430.93      429.27     41.90 o 
   6   4 -18       14.89      -13.51     19.40 o 
   7   4 -18      752.57      772.46     54.87 o 
   8   4 -18      441.64      438.49     39.52 o 
   9   4 -18      113.95      137.72     29.62 o 
   1   5 -18       83.82       64.61     23.06 o 
   2   5 -18      436.32      440.41     39.45 o 
   3   5 -18      150.29       82.73     37.01 o 
   4   5 -18       45.90       41.67     23.49 o 
   5   5 -18      350.91      431.61     38.69 o 
   6   5 -18       79.06       41.34     23.84 o 
   2   0 -17     7308.35     7577.60    458.75 o 
   4   0 -17      883.14      884.79     64.05 o 
   6   0 -17     4738.21     4756.47    210.84 o 
   8   0 -17     1562.41     1542.50     80.45 o 
  10   0 -17      745.95      759.50     44.78 o 
  12   0 -17        9.91       10.13     17.32 o 
  14   0 -17      945.44      617.81     59.80 o 
   0   1 -17     8512.34     8650.68    532.29 o 
   1   1 -17      310.09      257.25     15.12 o 
   2   1 -17      185.46      191.57     13.25 o 
   3   1 -17     1309.56     1255.42     48.16 o 
   4   1 -17     2717.17     2821.03    104.50 o 
   5   1 -17      222.75      242.52     16.72 o 
   6   1 -17      491.15      485.00     23.60 o 
   7   1 -17      223.18      198.41     16.22 o 
   8   1 -17     2318.25     2328.03    101.24 o 
   9   1 -17      227.42      259.03     20.09 o 
  10   1 -17      722.06      723.75     34.21 o 
  11   1 -17       79.07       50.57     18.59 o 
  12   1 -17      698.03      712.48     46.46 o 
  13   1 -17      335.20      391.85     33.91 o 
  14   1 -17      459.12      505.13     39.62 o 
   1   2 -17     1757.62     1623.92     63.36 o 
   2   2 -17      859.64      793.98     30.65 o 
   3   2 -17     1100.31     1030.66     46.22 o 
   4   2 -17      380.91      394.05     27.97 o 
   5   2 -17     1047.55     1040.60     53.81 o 
   6   2 -17     2066.08     2053.86     98.99 o 
   7   2 -17      629.56      619.97     32.06 o 
   8   2 -17      360.28      405.41     24.70 o 
   9   2 -17     1438.14     1451.11     59.98 o 
  10   2 -17      299.25      286.45     47.74 o 
  11   2 -17      156.18      152.81     19.67 o 
  12   2 -17      215.85      244.40     24.00 o 
  13   2 -17       98.38       92.60     24.37 o 
   0   3 -17      263.24      277.13     23.09 o 
   1   3 -17      692.97      649.59     34.41 o 
   2   3 -17      602.35      598.67     30.95 o 
   3   3 -17     1605.67     1663.26     81.11 o 
   4   3 -17      628.25      641.34     34.07 o 
   5   3 -17     1854.61     1856.82     75.35 o 
   6   3 -17      235.24      255.72     33.08 o 
   7   3 -17      805.27      757.26     52.21 o 
   8   3 -17      175.41      183.21     26.74 o 
   9   3 -17      236.20      207.11     29.07 o 
  10   3 -17       28.50        4.30     19.10 o 
  11   3 -17      513.20      561.08     42.84 o 
  12   3 -17       87.51       66.97     19.68 o 
   1   4 -17     1924.87     1836.68     91.12 o 
   2   4 -17       56.98       39.48     18.00 o 
   3   4 -17        1.25      -13.21     13.21 o 
   4   4 -17      121.96      117.46     17.98 o 
   5   4 -17      305.20      340.52     60.23 o 
   6   4 -17        1.87        1.30     19.62 o 
   7   4 -17       88.70      134.69     26.85 o 
   8   4 -17      220.07      259.13     34.04 o 
   9   4 -17      738.34      793.46     53.77 o 
  10   4 -17        7.36       -5.51     25.04 o 
   0   5 -17      414.83      470.17     54.56 o 
   1   5 -17      206.28      262.24     31.94 o 
   2   5 -17       88.10       36.10     32.97 o 
   3   5 -17      166.93      173.91     41.30 o 
   4   5 -17      272.89      328.36     46.54 o 
   5   5 -17       23.00       -7.84     22.74 o 
   6   5 -17      107.95      123.95     31.21 o 
   2   0 -16      372.41      337.65     34.60 o 
   4   0 -16     5869.04     6005.84    404.36 o 
   6   0 -16      167.87      161.49     20.35 o 
   8   0 -16     3561.14     3526.05    130.56 o 
  10   0 -16     1484.80     1555.05     76.89 o 
  12   0 -16       67.96       29.84     21.98 o 
  14   0 -16      223.99      299.39     44.35 o 
   1   1 -16      389.42      396.88     17.47 o 
   2   1 -16     4802.95     4643.72    146.27 o 
   3   1 -16      474.52      464.87     22.10 o 
   4   1 -16      695.95      680.66     30.89 o 
   5   1 -16     1404.09     1474.95     55.51 o 
   6   1 -16      820.61      789.73     36.35 o 
   7   1 -16       45.54       30.47     10.21 o 
   8   1 -16      580.40      571.12     36.97 o 
   9   1 -16      373.62      373.32     23.17 o 
  10   1 -16     1869.74     1835.10     73.12 o 
  11   1 -16        4.90        1.92     17.07 o 
  12   1 -16      382.05      360.15     31.13 o 
  13   1 -16      328.52      317.65     52.85 o 
  14   1 -16       51.39       66.03     35.14 o 
   0   2 -16     4080.71     4116.50    188.62 o 
   1   2 -16     2395.08     2294.04     87.44 o 
   2   2 -16      303.01      300.25     15.65 o 
   3   2 -16     1532.93     1589.98     67.99 o 
   4   2 -16     1549.83     1591.13     68.17 o 
   5   2 -16      659.36      659.32     38.54 o 
   6   2 -16       24.01       17.77     13.79 o 
   7   2 -16      645.07      579.35     36.93 o 
   8   2 -16       23.60       31.48     17.22 o 
   9   2 -16       73.65       83.89     14.84 o 
  10   2 -16      442.19      444.11     31.84 o 
  11   2 -16      712.69      715.17     37.05 o 
  12   2 -16       69.15       65.38     17.11 o 
  13   2 -16       74.00       33.40     21.67 o 
   1   3 -16     1862.27     1826.52     65.82 o 
   2   3 -16      144.00      151.74     15.68 o 
   3   3 -16      292.98      258.71     23.18 o 
   4   3 -16      292.25      272.79     20.86 o 
   5   3 -16     5448.08     5361.14    201.38 o 
   6   3 -16      299.55      292.69     28.54 o 
   7   3 -16      239.31      250.27     26.60 o 
   8   3 -16       69.79       69.32     22.02 o 
   9   3 -16      326.76      333.93     34.99 o 
  10   3 -16        8.19       15.12     20.26 o 
  11   3 -16       15.78        3.14     21.81 o 
  12   3 -16       88.39       49.81     35.63 o 
   0   4 -16      132.00      134.89     32.28 o 
   1   4 -16     1112.04     1117.01     50.57 o 
   2   4 -16      164.07      159.76     18.64 o 
   3   4 -16      404.57      387.30     25.61 o 
   4   4 -16      727.12      731.20     38.25 o 
   5   4 -16      632.58      619.83     60.49 o 
   6   4 -16       34.12       18.28     18.99 o 
   7   4 -16      766.58      876.82     57.63 o 
   8   4 -16      125.35      119.36     26.58 o 
   9   4 -16       37.86       17.18     24.08 o 
  10   4 -16      292.68      285.67     35.61 o 
   1   5 -16      221.84      233.74     30.62 o 
   2   5 -16      192.12      232.21     43.62 o 
   3   5 -16      189.02      183.91     43.57 o 
   4   5 -16       78.57       82.44     38.06 o 
   5   5 -16      281.67      311.99     38.57 o 
   6   5 -16       32.74       24.60     24.00 o 
   7   5 -16       73.24       69.19     26.20 o 
   2   0 -15     4660.45     4727.08    336.70 o 
   4   0 -15      289.56      267.79     19.46 o 
   6   0 -15     4359.46     4392.79    159.72 o 
   8   0 -15       85.95       85.61     12.25 o 
  10   0 -15     2901.33     3154.04    143.17 o 
  14   0 -15      406.18      376.82     52.83 o 
   0   1 -15     9052.91     9109.35    425.41 o 
   1   1 -15      271.94      236.48     18.07 o 
   2   1 -15      133.09      105.25     10.95 o 
   3   1 -15     2123.34     2140.93     83.89 o 
   4   1 -15     3397.52     3528.09    129.89 o 
   5   1 -15     1873.12     1947.41     74.10 o 
   6   1 -15      734.70      739.63     32.02 o 
   7   1 -15      279.66      258.48     17.76 o 
   8   1 -15     1906.35     1901.52     74.89 o 
   9   1 -15       34.36       18.51     11.45 o 
  10   1 -15      223.55      214.08     19.72 o 
  11   1 -15      658.11      652.25     38.75 o 
  12   1 -15     1429.95     1440.05    100.63 o 
  13   1 -15      174.37      156.10     24.96 o 
  14   1 -15      103.28       14.51     24.41 o 
   1   2 -15      397.14      392.26     20.39 o 
   2   2 -15     1552.57     1507.60     52.31 o 
   3   2 -15     1201.36     1170.95     50.86 o 
   4   2 -15       44.91       37.94     10.13 o 
   5   2 -15     2754.07     2760.44    131.06 o 
   6   2 -15     2670.43     2644.44    130.80 o 
   7   2 -15      405.36      402.83     28.90 o 
   8   2 -15      254.59      246.80     26.20 o 
   9   2 -15      592.47      554.50     42.28 o 
  10   2 -15      802.19      762.68     47.13 o 
  11   2 -15       85.59       61.37     16.17 o 
  12   2 -15       40.31       32.92     16.18 o 
  13   2 -15      413.92      389.88     33.26 o 
  14   2 -15      105.19       69.87     23.42 o 
   0   3 -15      372.25      332.05     24.82 o 
   1   3 -15     1769.43     1716.11     58.80 o 
   2   3 -15       15.97       12.51     10.28 o 
   3   3 -15      644.24      624.72     38.41 o 
   4   3 -15      562.77      564.48     29.70 o 
   5   3 -15      898.70      938.95     46.95 o 
   6   3 -15      540.28      554.35     38.49 o 
   7   3 -15      733.74      755.01     47.67 o 
   8   3 -15        6.75       13.07     18.70 o 
   9   3 -15      286.56      296.99     30.90 o 
  10   3 -15       19.55       -8.14     17.81 o 
  11   3 -15      372.17      432.73     37.09 o 
  12   3 -15      164.52       90.70     81.74 o 
   1   4 -15      561.25      549.39     32.15 o 
   2   4 -15       74.33       74.39     14.78 o 
   3   4 -15      448.61      441.75     27.55 o 
   4   4 -15       31.39       24.46     13.60 o 
   5   4 -15      527.84      523.66     56.67 o 
   6   4 -15       34.71       17.42     19.18 o 
   7   4 -15      826.67      812.16     50.23 o 
   8   4 -15       96.54       92.70     25.28 o 
   9   4 -15      661.19      697.73     48.64 o 
  10   4 -15      235.88      250.23     34.39 o 
   0   5 -15      178.49      162.66     39.11 o 
   1   5 -15      194.75      160.06     26.82 o 
   2   5 -15       25.29       11.51     30.95 o 
   3   5 -15      568.00      593.44     44.08 o 
   4   5 -15       73.43       50.94     23.60 o 
   5   5 -15       67.68       72.89     25.18 o 
   6   5 -15       32.98        3.29     21.71 o 
   7   5 -15       65.61       44.12     24.79 o 
   2   0 -14      648.28      717.45     54.22 o 
   4   0 -14     2250.11     2133.18     94.53 o 
   6   0 -14     1605.65     1570.86     60.82 o 
   8   0 -14     2666.33     2638.52     98.87 o 
  10   0 -14      785.83      807.96     46.03 o 
  12   0 -14     1390.28     1493.31     79.16 o 
  14   0 -14      282.92      289.65     43.08 o 
   1   1 -14     4111.31     4370.89    130.22 o 
   2   1 -14     5143.38     4946.49    146.17 o 
   3   1 -14      218.38      198.90     13.47 o 
   4   1 -14      721.67      778.08     29.57 o 
   5   1 -14      945.38      966.08     38.69 o 
   6   1 -14     4907.56     5001.95    159.62 o 
   7   1 -14      162.33      197.43     17.34 o 
   8   1 -14      415.47      483.28     25.97 o 
   9   1 -14       83.75       69.67     12.86 o 
  10   1 -14      501.82      499.58     27.48 o 
  11   1 -14      295.41      301.81     28.51 o 
  12   1 -14      295.64      334.21     28.58 o 
  13   1 -14      111.91       58.79     17.41 o 
  14   1 -14      549.58      501.07     71.95 o 
  15   1 -14       17.21       22.04     23.29 o 
   0   2 -14      378.60      287.02     20.44 o 
   1   2 -14      655.72      645.37     24.77 o 
   2   2 -14       72.82       87.02      9.70 o 
   3   2 -14     2419.59     2387.50     82.21 o 
   4   2 -14     2174.77     2162.62     84.71 o 
   5   2 -14      291.47      305.24     35.55 o 
   6   2 -14      365.77      377.37     30.14 o 
   7   2 -14     2689.13     2501.86    110.92 o 
   8   2 -14      969.44      951.00     50.22 o 
   9   2 -14      741.59      816.10     67.36 o 
  10   2 -14      116.42      101.53     20.03 o 
  11   2 -14      778.24      731.64     37.88 o 
  12   2 -14      505.20      538.09     31.06 o 
  13   2 -14       14.73        8.63     17.36 o 
  14   2 -14       75.09       43.11     26.62 o 
   1   3 -14     1768.93     1708.10     58.67 o 
   2   3 -14      341.91      344.43     21.23 o 
   3   3 -14     1101.42      994.79     74.54 o 
   4   3 -14       33.81       30.20     11.62 o 
   5   3 -14      199.62      171.09     19.12 o 
   6   3 -14        1.12      -10.23     14.99 o 
   7   3 -14      790.05      782.54     49.71 o 
   8   3 -14       44.27       34.35     24.71 o 
   9   3 -14     1291.40     1257.64     72.19 o 
  10   3 -14      146.29      155.69     26.56 o 
  11   3 -14       18.38        0.62     19.44 o 
  12   3 -14       10.98       -1.73     21.43 o 
  13   3 -14      602.20      627.76     47.23 o 
   0   4 -14      268.46      284.63     39.02 o 
   1   4 -14      299.51      305.46     22.24 o 
   2   4 -14      142.05      161.55     18.04 o 
   3   4 -14     1712.47     1781.85     74.03 o 
   4   4 -14       45.83       40.31     14.54 o 
   5   4 -14      265.13      327.26     41.99 o 
   6   4 -14        2.05      -17.12     18.24 o 
   7   4 -14     1136.20     1154.90     63.84 o 
   8   4 -14      358.01      343.77     36.35 o 
   9   4 -14       95.81       75.63     25.61 o 
  10   4 -14       30.42       15.63     24.39 o 
  11   4 -14      126.56      116.68     29.65 o 
   1   5 -14      490.18      498.15     38.20 o 
   2   5 -14      342.83      359.24     47.78 o 
   3   5 -14      100.98       90.10     24.40 o 
   4   5 -14       27.55       19.04     21.37 o 
   5   5 -14      180.12      222.94     43.21 o 
   6   5 -14      192.35      271.34     33.86 o 
   7   5 -14      116.03      122.44     40.01 o 
   2   0 -13    25259.69    26972.58   1724.98 o 
   4   0 -13     5960.11     6596.22    235.43 o 
   6   0 -13     4319.33     4293.54    156.43 o 
   8   0 -13        5.01       -0.10      8.18 o 
  10   0 -13     2857.05     2922.90    201.64 o 
  12   0 -13      916.94      940.87     53.15 o 
  14   0 -13      238.64      224.66     33.14 o 
   0   1 -13     6660.77     6622.82    275.38 o 
   1   1 -13     2005.11     2213.73     72.59 o 
   2   1 -13     1074.28     1133.22     38.37 o 
   3   1 -13     1301.75     1513.66     53.93 o 
   4   1 -13     3949.26     3653.20    131.26 o 
   5   1 -13      840.50      829.77     33.03 o 
   6   1 -13      135.06      126.46      9.64 o 
   7   1 -13     3122.00     3206.60    138.94 o 
   8   1 -13     5789.28     5716.81    201.65 o 
   9   1 -13      516.97      535.69     27.50 o 
  10   1 -13     1614.00     1566.67     63.66 o 
  11   1 -13      342.19      333.87     22.39 o 
  12   1 -13      328.61      320.02     30.18 o 
  13   1 -13       21.78       -5.04     20.35 o 
  14   1 -13       78.16       83.01     23.13 o 
  15   1 -13       28.41       20.18     22.06 o 
   1   2 -13     2583.18     2564.46     86.03 o 
   2   2 -13     4326.30     4097.37    136.77 o 
   3   2 -13      959.19      927.76     33.16 o 
   4   2 -13      704.36      710.82     32.44 o 
   5   2 -13     3934.89     3696.16    183.11 o 
   7   2 -13      851.46      819.50     51.64 o 
   8   2 -13      692.83      670.52     42.24 o 
   9   2 -13      229.45       23.18     15.45 o 
  10   2 -13      299.14      358.35     30.37 o 
  11   2 -13      167.26      165.89     19.01 o 
  12   2 -13      185.70      183.13     26.91 o 
  13   2 -13      868.34      848.41     51.53 o 
  14   2 -13      138.05      103.93     24.75 o 
   0   3 -13      206.49      213.11     26.25 o 
   1   3 -13     1988.13     2004.98     70.06 o 
   2   3 -13      120.61      114.53     13.43 o 
   3   3 -13     2398.79     2266.20     90.81 o 
   4   3 -13      607.31      596.58     31.38 o 
   5   3 -13      436.10      476.37     26.49 o 
   6   3 -13      249.74      260.87     26.04 o 
   7   3 -13     3582.57     3530.37    168.80 o 
   8   3 -13      221.84      275.91     29.41 o 
   9   3 -13        0.26       -9.45     16.15 o 
  10   3 -13       96.32       82.98     22.61 o 
  11   3 -13      381.02      443.51     52.72 o 
  12   3 -13       62.66       53.68     23.89 o 
  13   3 -13       96.44      105.13     25.84 o 
   1   4 -13      864.07      876.17     40.02 o 
   2   4 -13      194.28      212.14     18.75 o 
   3   4 -13      710.39      749.63     36.55 o 
   4   4 -13      101.34      113.41     20.60 o 
   5   4 -13     1006.54     1064.32     90.80 o 
   6   4 -13       14.63       -9.17     17.27 o 
   7   4 -13      144.40      152.03     27.15 o 
   8   4 -13       23.55       -9.10     18.83 o 
   9   4 -13      384.87      461.44     37.26 o 
  10   4 -13      144.16      156.53     28.80 o 
  11   4 -13       27.21       26.21     25.36 o 
   0   5 -13      139.82      139.74     35.07 o 
   1   5 -13      192.29      178.90     27.31 o 
   2   5 -13       34.41       26.53     30.01 o 
   3   5 -13      404.90      360.27     34.20 o 
   4   5 -13      225.12      289.57     59.69 o 
   5   5 -13      115.60      131.21     25.21 o 
   6   5 -13       63.58       26.85     22.56 o 
   7   5 -13      117.71       87.59     88.59 o 
   8   5 -13       64.54       85.31     28.02 o 
   2   0 -12     3737.05     4168.04    272.31 o 
   4   0 -12    13447.64    13378.24    557.42 o 
   6   0 -12      213.20      216.72     13.48 o 
   8   0 -12     1168.50     1245.41     49.93 o 
  10   0 -12     1295.26      884.10     63.92 o 
  12   0 -12      782.64      823.83     47.63 o 
  14   0 -12      510.79      497.02     38.08 o 
   1   1 -12     2141.04     2222.75     65.58 o 
   2   1 -12     4377.52     4642.63    158.94 o 
   3   1 -12      826.53      895.54     32.90 o 
   4   1 -12     1070.09     1304.86     53.31 o 
   5   1 -12     1290.94     1374.13     56.98 o 
   6   1 -12     3523.12     3600.03    132.87 o 
   7   1 -12       31.55       44.21      9.81 o 
   8   1 -12     1149.83     1040.98     43.68 o 
   9   1 -12      496.28      498.70     24.21 o 
  10   1 -12      929.39      946.43     40.59 o 
  11   1 -12       86.90       90.44     13.84 o 
  12   1 -12       32.45        9.70     24.62 o 
  13   1 -12      206.62      174.77     24.36 o 
  14   1 -12      181.70      180.81     32.37 o 
  15   1 -12        3.35        1.73     21.65 o 
   0   2 -12     1730.06     1710.79     82.91 o 
   1   2 -12     4538.68     4609.01    149.25 o 
   2   2 -12       51.60       42.77      6.41 o 
   3   2 -12     1372.11     1292.95     43.38 o 
   4   2 -12     2256.39     2380.65     88.02 o 
   5   2 -12      373.69      344.15     27.49 o 
   6   2 -12      179.10      195.44     20.71 o 
   7   2 -12     1912.10     1915.23    108.02 o 
   8   2 -12     1870.87     1908.37    106.49 o 
   9   2 -12      976.25      859.08     48.04 o 
  10   2 -12       58.35       79.73     19.07 o 
  11   2 -12     1450.70     1407.27     73.05 o 
  12   2 -12      233.57      290.34     23.61 o 
  13   2 -12       16.37        6.56     17.84 o 
  14   2 -12      342.64      309.44     52.80 o 
   1   3 -12     1394.58     1365.86     50.28 o 
   2   3 -12      629.35      625.29     26.01 o 
   3   3 -12      553.24      564.52     28.74 o 
   4   3 -12      190.55      203.45     16.64 o 
   5   3 -12     2013.81     2008.26     78.98 o 
   6   3 -12      122.77       87.71     17.92 o 
   7   3 -12     1038.53     1018.75     57.98 o 
   8   3 -12       20.01        1.73     14.98 o 
   9   3 -12     1351.53     1322.37     71.44 o 
  10   3 -12      271.77      307.27     30.95 o 
  11   3 -12       56.79       26.05     28.23 o 
  12   3 -12       37.82       34.70     22.20 o 
  13   3 -12      287.44      289.48     53.51 o 
   0   4 -12      147.44      153.18     26.62 o 
   1   4 -12     1147.15     1163.53     51.83 o 
   2   4 -12       97.64      104.41     15.49 o 
   3   4 -12      632.70      646.22     35.15 o 
   4   4 -12       42.63       42.70     18.34 o 
   5   4 -12      127.80      143.29     24.66 o 
   6   4 -12       27.17       27.18     18.08 o 
   7   4 -12      775.39      799.33     53.33 o 
   8   4 -12      128.91      106.54     25.46 o 
   9   4 -12       13.57       28.24     30.72 o 
  10   4 -12      197.32      196.93     31.08 o 
  11   4 -12      250.51      278.90     33.30 o 
   1   5 -12      295.03      310.20     31.25 o 
   2   5 -12      210.09      268.39     30.55 o 
   3   5 -12       58.20       20.68     20.36 o 
   4   5 -12       70.47       54.60     22.24 o 
   5   5 -12      121.27      142.22     27.37 o 
   6   5 -12      312.34      377.88     38.21 o 
   7   5 -12      140.87      103.42     38.01 o 
   8   5 -12       12.88      -13.09     24.06 o 
   4   0 -11     3905.74     4102.31    171.22 o 
   6   0 -11     3230.28     3191.74    116.57 o 
   8   0 -11      312.31      277.21     16.86 o 
  10   0 -11     4810.30     4731.53    208.89 o 
  12   0 -11      645.10      659.40     41.18 o 
  14   0 -11     1027.78     1085.95     60.28 o 
   0   1 -11     7443.91     7705.51    320.99 o 
   1   1 -11      509.84      459.38     17.78 o 
   2   1 -11     2304.53     2332.97     88.64 o 
   3   1 -11      423.01      477.48     30.16 o 
   4   1 -11     8850.40     9038.28    401.35 o 
   5   1 -11      294.56      302.31     21.34 o 
   6   1 -11      481.51      498.49     30.23 o 
   7   1 -11      991.77      969.56     38.85 o 
   8   1 -11     2414.53     2357.22     83.78 o 
   9   1 -11     1068.73     1056.43     44.64 o 
  10   1 -11     1242.89     1191.17     45.58 o 
  11   1 -11      115.64       86.19     18.37 o 
  12   1 -11      691.44      680.06     43.10 o 
  13   1 -11       10.69       -5.04     17.11 o 
  14   1 -11      201.49      189.32     25.67 o 
  15   1 -11      312.22      380.21     45.18 o 
   1   2 -11      567.85      472.01     18.63 o 
   2   2 -11      310.34      266.89     14.65 o 
   3   2 -11     2045.21     2047.33     69.73 o 
   4   2 -11       15.70       20.89      7.86 o 
   5   2 -11     1516.78     1403.56     63.88 o 
   6   2 -11     4559.38     4527.37    212.10 o 
   7   2 -11      127.62      135.09     18.77 o 
   8   2 -11      417.22      418.23     40.65 o 
   9   2 -11     2523.58     2503.02    122.98 o 
  10   2 -11     1121.29     1097.44     58.38 o 
  11   2 -11      135.44      153.79     22.44 o 
  12   2 -11      113.45      110.81     23.24 o 
  13   2 -11      144.64      107.48     41.96 o 
  14   2 -11      108.39      104.87     24.56 o 
   0   3 -11      336.67      310.56     22.55 o 
   1   3 -11      421.15      409.67     19.29 o 
   2   3 -11      164.53      192.12     12.87 o 
   3   3 -11     2370.01     2349.93     94.21 o 
   4   3 -11      148.03      123.73     22.24 o 
   5   3 -11     1920.66     1824.10     70.86 o 
   6   3 -11      678.79      726.31     44.36 o 
   8   3 -11      193.89      174.91     24.37 o 
   9   3 -11      167.88      156.79     25.10 o 
  10   3 -11       59.68       57.26     19.99 o 
  11   3 -11     1079.65     1075.87     63.88 o 
  12   3 -11      285.66      378.18     37.18 o 
  13   3 -11       22.46       -4.13     22.10 o 
   1   4 -11     1269.38     1302.69     53.70 o 
   2   4 -11       91.49       88.61     17.71 o 
   3   4 -11      630.91      635.42     33.68 o 
   4   4 -11       36.98       22.17     17.07 o 
   5   4 -11      718.93      708.41     50.12 o 
   6   4 -11       60.51       63.28     20.16 o 
   7   4 -11      364.71      357.28     33.44 o 
   8   4 -11      163.86      153.12     26.42 o 
   9   4 -11     1519.15     1573.47     87.62 o 
  10   4 -11      137.54       70.59     24.51 o 
  11   4 -11       32.76       14.96     23.70 o 
   0   5 -11      354.85      370.32     44.90 o 
   1   5 -11      480.82      443.07     34.69 o 
   2   5 -11       20.52       37.06     19.62 o 
   3   5 -11      592.80      631.91     44.72 o 
   4   5 -11      208.53      249.65     30.81 o 
   5   5 -11       39.70       42.60     22.55 o 
   6   5 -11        6.39      -12.89     21.00 o 
   7   5 -11      197.60      230.78     58.38 o 
   8   5 -11       56.77       44.34     26.96 o 
   0   0 -10     1370.56     1514.28    103.50 o 
   2   0 -10      282.08      221.04     13.61 o 
   4   0 -10    10069.98    10235.90    368.80 o 
   6   0 -10       26.20       43.81      8.03 o 
   8   0 -10     5575.48     5520.95    262.02 o 
  10   0 -10     4700.64     4495.65    198.24 o 
  12   0 -10      239.26      252.17     27.80 o 
  14   0 -10      231.35      230.28     38.55 o 
   1   1 -10     1727.18     1843.29     60.51 o 
   2   1 -10    13211.52    13535.37    489.82 o 
   3   1 -10     3983.01     4170.26    193.40 o 
   4   1 -10     2019.89     2200.60    105.37 o 
   5   1 -10     1524.29     1479.28     57.93 o 
   6   1 -10      907.17      890.19     40.76 o 
   7   1 -10      232.18      268.79     20.10 o 
   9   1 -10      686.12      684.22     27.29 o 
  10   1 -10     2252.93     2292.04     92.97 o 
  11   1 -10      367.25      363.34     19.61 o 
  12   1 -10      661.99      682.38     34.30 o 
  13   1 -10      206.06      190.59     31.10 o 
  14   1 -10      297.40      359.92     33.23 o 
  15   1 -10       37.79       28.42     22.45 o 
   0   2 -10    12004.35    12764.63    579.50 o 
   1   2 -10      699.50      663.41     25.03 o 
   2   2 -10      331.52      378.59     18.56 o 
   3   2 -10     5643.26     5497.17    171.83 o 
   4   2 -10     2245.11     2226.52     89.34 o 
   5   2 -10     2163.51     2042.90    101.65 o 
   6   2 -10      437.10      435.58     29.51 o 
   7   2 -10     1530.98     1520.34     77.03 o 
   8   2 -10     1538.41     1603.10    104.62 o 
   9   2 -10      191.75      209.41     33.49 o 
  10   2 -10       94.75       78.28     18.98 o 
  11   2 -10      649.70      669.58     41.17 o 
  12   2 -10       68.64       71.00     20.91 o 
  13   2 -10      180.50      165.01     20.62 o 
  14   2 -10       18.82       -5.88     19.78 o 
  15   2 -10      132.20       94.06     31.21 o 
   1   3 -10     4125.18     4092.65    130.44 o 
   2   3 -10      310.31      315.20     15.53 o 
   3   3 -10     1790.99     1687.29     69.09 o 
   4   3 -10      116.32      109.76     36.04 o 
   5   3 -10     2739.98     2784.97    113.51 o 
   6   3 -10      861.57      847.47     53.30 o 
   7   3 -10      605.08      543.28     40.04 o 
   8   3 -10      201.83      208.41     25.67 o 
   9   3 -10     1106.33     1070.12     63.19 o 
  10   3 -10       75.42       44.29     35.85 o 
  11   3 -10      132.84      118.72     25.35 o 
  12   3 -10      116.72      121.77     25.58 o 
  13   3 -10      413.85      423.65     38.96 o 
   0   4 -10      215.80      215.70     21.43 o 
   1   4 -10      628.77      657.18     34.69 o 
   2   4 -10       83.29       62.63     14.68 o 
   3   4 -10     1081.35     1031.58     45.82 o 
   4   4 -10      450.63      453.87     33.79 o 
   5   4 -10      999.17      964.93     54.58 o 
   6   4 -10      420.36      351.24     46.75 o 
   7   4 -10     1363.50     1456.24     76.63 o 
   8   4 -10      114.71      125.84     24.23 o 
   9   4 -10       57.40       39.03     20.29 o 
  10   4 -10      113.95      118.91     27.79 o 
  11   4 -10      336.53      419.13     39.93 o 
   1   5 -10      323.81      337.26     30.69 o 
   2   5 -10      217.40      309.28     36.83 o 
   3   5 -10      188.53      180.43     27.11 o 
   4   5 -10       36.43       18.96     20.52 o 
   5   5 -10      520.39      523.26     40.62 o 
   6   5 -10       47.13       30.49     21.99 o 
   7   5 -10       84.19       63.49     29.43 o 
   8   5 -10       51.50       41.87     25.16 o 
   2   0  -9    19858.44    20194.62    715.80 o 
   4   0  -9     1469.77     1568.75     61.31 o 
   6   0  -9     8032.94     8379.68    301.17 o 
   8   0  -9     2300.14     2206.91     84.10 o 
  10   0  -9     1387.59     1407.80     68.91 o 
  12   0  -9     1327.92     1349.01     65.06 o 
  14   0  -9      522.49      527.31     51.64 o 
  16   0  -9      294.09      370.06     49.80 o 
   0   1  -9     7946.58     7561.89    356.56 o 
   1   1  -9      431.29      371.23     14.42 o 
   2   1  -9      894.04      941.95     38.41 o 
   3   1  -9     1244.58     1309.17     70.61 o 
   4   1  -9     5538.18     5555.88    266.03 o 
   5   1  -9       29.54       28.99      5.84 o 
   6   1  -9      769.63      857.31     32.72 o 
   7   1  -9     1070.70     1040.08     38.47 o 
   8   1  -9     3526.75     3513.99    128.01 o 
   9   1  -9      397.01      381.65     20.74 o 
  10   1  -9      817.50      866.98     49.71 o 
  11   1  -9      666.81      653.86     28.03 o 
  12   1  -9     1988.18     1955.16     72.09 o 
  13   1  -9        4.98       -1.55     17.46 o 
  14   1  -9      384.38      408.88     28.19 o 
  15   1  -9       99.61       61.41     22.11 o 
   1   2  -9     3731.74     3818.99    130.49 o 
   2   2  -9     1815.11     1810.08     67.02 o 
   3   2  -9      695.33      642.81     22.76 o 
   4   2  -9        1.55        0.67      7.29 o 
   5   2  -9     2242.45     2250.88    116.58 o 
   6   2  -9     1446.13     1470.37     69.47 o 
   7   2  -9      779.92      783.20     42.06 o 
   8   2  -9     1034.99      936.74     64.95 o 
   9   2  -9      669.62      658.46     43.33 o 
  10   2  -9      366.51      367.72     30.25 o 
  11   2  -9       25.77       23.68     16.13 o 
  12   2  -9      176.18      167.40     48.94 o 
  13   2  -9      603.07      617.55     41.98 o 
  14   2  -9      247.88      298.24     31.45 o 
  15   2  -9        3.76       -4.14     21.56 o 
   0   3  -9      270.13      285.49     23.12 o 
   1   3  -9     2253.32     2222.33     80.58 o 
   2   3  -9      173.66      191.08     12.40 o 
   3   3  -9     2316.08     2263.15     81.71 o 
   4   3  -9      900.64      833.58     43.81 o 
   5   3  -9      796.93      794.42     39.47 o 
   6   3  -9      375.29      323.31     36.49 o 
   7   3  -9     2993.08     2907.62    150.80 o 
   8   3  -9       43.53       55.13     18.24 o 
   9   3  -9      364.91      363.44     31.47 o 
  10   3  -9       11.31       -1.05     13.78 o 
  11   3  -9      603.48      591.17     43.55 o 
  12   3  -9       95.50       66.44     22.31 o 
  13   3  -9       20.96       14.12     21.06 o 
   1   4  -9     2303.81     2317.68     82.45 o 
   2   4  -9      152.42      200.44     29.94 o 
   3   4  -9      245.56      224.31     29.49 o 
   4   4  -9      392.32      376.49     30.23 o 
   5   4  -9      715.72      730.97     49.68 o 
   6   4  -9       47.63       35.11     16.82 o 
   7   4  -9      862.81      822.15     50.98 o 
   8   4  -9      294.81      336.96     34.81 o 
   9   4  -9      548.48      556.68     42.76 o 
  10   4  -9       99.18       91.71     25.73 o 
  11   4  -9       13.47        8.79     23.37 o 
  12   4  -9        8.71       -5.33     20.79 o 
   0   5  -9      359.17      448.58     49.07 o 
   1   5  -9      655.77      689.86     36.39 o 
   2   5  -9       85.94       95.92     22.05 o 
   3   5  -9      276.03      307.24     31.17 o 
   4   5  -9      559.44      578.76     44.06 o 
   5   5  -9       33.40       41.69     21.81 o 
   6   5  -9       37.56       41.96     22.35 o 
   7   5  -9      186.48      233.93     31.21 o 
   8   5  -9       59.45       55.25     25.97 o 
   9   5  -9       68.29       49.18     25.13 o 
   2   6  -9      255.57      285.57     53.41 o 
   0   0  -8    43232.63    42919.93   2723.14 o 
   2   0  -8     5512.96     5499.65    193.28 o 
   4   0  -8      348.10      344.61     15.93 o 
   6   0  -8      469.29      439.66     26.16 o 
   8   0  -8     4907.54     4813.01    176.17 o 
  10   0  -8      180.14      161.51     18.98 o 
  12   0  -8     2086.30     2143.23    104.50 o 
  14   0  -8      473.44      508.16     49.84 o 
  16   0  -8      513.03      513.14     52.46 o 
   1   1  -8      568.70      527.52     19.35 o 
   2   1  -8     7069.89     7225.02    236.27 o 
   3   1  -8      322.52      338.74     23.80 o 
   4   1  -8       79.89       88.54     11.14 o 
   5   1  -8     1400.53     1435.02     64.12 o 
   6   1  -8     4810.19     4920.96    186.14 o 
   7   1  -8      485.33      484.59     23.03 o 
   8   1  -8       92.77       71.43     10.65 o 
   9   1  -8      160.35      186.26     15.17 o 
  10   1  -8      906.56      883.98     33.47 o 
  11   1  -8      322.73      301.76     17.82 o 
  12   1  -8      554.92      534.49     41.42 o 
  13   1  -8      577.43      581.46     30.26 o 
  14   1  -8       98.35      115.31     18.33 o 
  15   1  -8       74.80       60.30     16.74 o 
   0   2  -8     1656.05     1659.78     80.09 o 
   1   2  -8     3694.73     3775.73    118.14 o 
   2   2  -8      141.71      165.65      9.27 o 
   3   2  -8     1040.13      992.53     35.02 o 
   4   2  -8     2768.04     2830.82    115.67 o 
   5   2  -8     1710.65     1781.10     94.85 o 
   6   2  -8      319.15      333.30     26.13 o 
   7   2  -8     3000.26     3061.61    193.06 o 
   8   2  -8      182.37      151.80     19.58 o 
   9   2  -8       18.87        3.22     13.68 o 
  10   2  -8      374.14      379.54     28.83 o 
  11   2  -8      555.95      523.92     36.96 o 
  12   2  -8     1105.99     1090.45     64.61 o 
  13   2  -8      201.25      211.27     28.80 o 
  14   2  -8      199.93      242.58     32.61 o 
  15   2  -8      281.63      259.13     32.69 o 
   1   3  -8      610.77      585.22     26.10 o 
   2   3  -8      679.99      708.22     27.55 o 
   3   3  -8     1549.82     1496.95     54.30 o 
   4   3  -8      110.06      127.65     28.83 o 
   5   3  -8     2276.56     2239.02     82.89 o 
   6   3  -8      853.78      795.82     50.68 o 
   7   3  -8     2645.96     2581.55    123.15 o 
   8   3  -8       10.18       10.79     14.66 o 
   9   3  -8      404.40      391.21     34.79 o 
  10   3  -8       60.41       50.16     18.53 o 
  11   3  -8       98.15       74.94     29.51 o 
  12   3  -8       17.95       25.32     19.29 o 
  13   3  -8      698.03      649.22     48.32 o 
  14   3  -8       42.88      -16.91     23.58 o 
   0   4  -8       34.06       16.99     13.31 o 
   1   4  -8      808.15      844.16     32.13 o 
   2   4  -8      371.10      367.26     23.12 o 
   3   4  -8     1269.73     1317.27     58.33 o 
   4   4  -8      149.27      141.92     23.65 o 
   5   4  -8       58.75       58.73     19.19 o 
   6   4  -8       71.76       27.72     25.20 o 
   7   4  -8     1165.74     1132.25     62.75 o 
   8   4  -8      115.71      104.34     23.98 o 
   9   4  -8      124.25      130.92     26.24 o 
  10   4  -8      391.03      377.07     34.93 o 
  11   4  -8      320.65      401.95     41.49 o 
  12   4  -8       67.31       48.15     47.67 o 
   1   5  -8      192.72      211.26     20.40 o 
   2   5  -8      484.38      496.78     35.77 o 
   3   5  -8      198.14      179.50     44.30 o 
   4   5  -8      142.15      169.61     26.86 o 
   5   5  -8      182.67      230.49     29.96 o 
   6   5  -8      303.07      286.99     32.54 o 
   7   5  -8       95.22       63.36     25.16 o 
   8   5  -8       23.61       46.75     23.05 o 
   9   5  -8      346.72      387.47     41.55 o 
   2   6  -8       55.68       59.20     33.36 o 
   3   6  -8      103.56       83.46     39.71 o 
   2   0  -7    12956.63    12855.23    564.00 o 
   4   0  -7     4355.70     4497.24    159.89 o 
   6   0  -7    10092.17     9780.98    427.53 o 
   8   0  -7       75.90      114.21     10.78 o 
  10   0  -7     1328.24     1374.66     67.07 o 
  12   0  -7     2662.94     2727.14    124.26 o 
  14   0  -7      618.35      544.70     51.43 o 
  16   0  -7       38.44       66.76     33.40 o 
   0   1  -7    21519.55    21460.88    936.22 o 
   1   1  -7      450.14      461.79     19.39 o 
   2   1  -7     1746.18     1715.23     56.87 o 
   3   1  -7     3958.30     4087.57    188.31 o 
   4   1  -7     3662.68     3583.14    156.68 o 
   5   1  -7     1469.50     1391.03     78.88 o 
   6   1  -7     3367.12     3318.30    124.89 o 
   7   1  -7      532.54      515.45     20.61 o 
   8   1  -7     4138.16     4087.04    149.32 o 
   9   1  -7      263.70      271.20     17.65 o 
  10   1  -7     1249.13     1204.61     47.19 o 
  11   1  -7     1042.72      991.77     36.80 o 
  12   1  -7      716.95      765.28     36.12 o 
  13   1  -7       73.15       64.44     14.31 o 
  14   1  -7       49.55       40.17     15.86 o 
  15   1  -7       27.66       10.80     19.11 o 
  16   1  -7      124.87      132.78     35.29 o 
   1   2  -7     1008.13      936.55     32.83 o 
   2   2  -7     3926.10     3838.17    124.86 o 
   3   2  -7     2006.78     1993.16     65.93 o 
   4   2  -7     3311.60     3416.99    112.32 o 
   5   2  -7     6356.64     5904.44    269.52 o 
   6   2  -7     1912.80     1938.38     91.46 o 
   7   2  -7       53.08       18.77     20.05 o 
   8   2  -7      129.50      153.89     18.03 o 
   9   2  -7      570.05      526.97     46.11 o 
  10   2  -7      686.42      696.09     44.34 o 
  11   2  -7       62.79       45.74     18.18 o 
  12   2  -7      152.59      139.90     22.83 o 
  13   2  -7      766.97      777.02     52.10 o 
  14   2  -7      106.17       51.82     31.77 o 
  15   2  -7       16.91      -19.81     19.81 o 
   0   3  -7       37.16       49.46     10.80 o 
   1   3  -7     4378.48     4441.43    137.92 o 
   2   3  -7       98.31      121.86     10.05 o 
   3   3  -7     3304.80     3366.90    114.83 o 
   4   3  -7      373.50      343.67     19.45 o 
   5   3  -7       35.31       24.57      9.88 o 
   6   3  -7      183.12      182.65     21.81 o 
   7   3  -7     2060.28     2008.18    109.54 o 
   8   3  -7      585.39      542.38     35.91 o 
   9   3  -7      102.96       52.36     50.76 o 
  10   3  -7       41.95       19.69     19.23 o 
  11   3  -7      727.36      782.97     48.80 o 
  12   3  -7       36.76       37.16     21.93 o 
  13   3  -7      129.48      156.31     41.19 o 
  14   3  -7       28.84        8.33     23.11 o 
   1   4  -7     1813.54     1767.24     59.41 o 
   2   4  -7      742.63      746.25     36.29 o 
   3   4  -7     1062.76     1057.56     50.03 o 
   4   4  -7      371.60      352.97     28.91 o 
   5   4  -7      802.60      838.74     48.20 o 
   6   4  -7       35.98        9.32     27.07 o 
   7   4  -7      483.47      478.52     37.20 o 
   8   4  -7       50.63       50.46     20.52 o 
   9   4  -7     1198.31     1229.49     68.85 o 
  10   4  -7        0.70       23.53     21.88 o 
  11   4  -7       74.41       56.82     24.85 o 
  12   4  -7        0.54        2.00     30.74 o 
   0   5  -7      100.51       90.80     29.32 o 
   1   5  -7       75.76       53.53     18.53 o 
   2   5  -7      559.79      533.66     52.33 o 
   3   5  -7      918.96      950.00     57.65 o 
   4   5  -7      603.95      607.60     41.71 o 
   5   5  -7      466.34      445.17     37.47 o 
   6   5  -7      213.55      263.35     32.03 o 
   7   5  -7      339.29      400.22     39.55 o 
   8   5  -7      169.08      201.56     42.97 o 
   9   5  -7       32.72       17.84     22.98 o 
   2   6  -7      443.38      519.03     61.05 o 
   3   6  -7       33.04       22.88     24.02 o 
   0   0  -6    39725.16    37688.29   2377.43 o 
   2   0  -6     5868.04     6164.76    271.34 o 
   4   0  -6     8563.75     9116.93    329.80 o 
   6   0  -6     2068.00     1973.17     73.86 o 
   8   0  -6     4240.90     4163.21    151.72 o 
  10   0  -6     1085.67     1147.19     59.88 o 
  12   0  -6       43.26       59.11     16.57 o 
  14   0  -6      556.88      561.40     51.43 o 
  16   0  -6      153.24      181.08     38.85 o 
   1   1  -6     5710.47     5774.69    218.69 o 
   2   1  -6    15843.28    16008.05    529.07 o 
   3   1  -6     1899.20     1954.22     92.33 o 
   4   1  -6       96.46       89.60     14.38 o 
   5   1  -6     3190.73     3487.11    135.80 o 
   6   1  -6     4621.35     4659.13    169.66 o 
   7   1  -6       13.87       13.94      4.83 o 
   8   1  -6     1226.25     1265.15     53.42 o 
  10   1  -6     1282.40     1271.20     55.09 o 
  11   1  -6      163.84      176.75     13.93 o 
  12   1  -6      488.86      508.27     23.60 o 
  13   1  -6      222.08      235.31     23.58 o 
  14   1  -6      598.01      648.34     33.69 o 
  15   1  -6      209.97      215.04     32.46 o 
  16   1  -6      142.16      177.32     30.42 o 
   0   2  -6     6782.66     6929.83    314.00 o 
   1   2  -6     3499.14     3489.94    117.20 o 
   2   2  -6       31.80       30.14      4.98 o 
   3   2  -6     1491.62     1450.09     58.18 o 
   4   2  -6     5152.52     5417.98    177.90 o 
   5   2  -6      623.14      592.58     35.68 o 
   6   2  -6      140.66      159.81     17.15 o 
   7   2  -6     2584.95     2537.74    147.01 o 
   8   2  -6     1686.97     1700.87     88.62 o 
   9   2  -6      240.37      238.80     22.09 o 
  10   2  -6      398.33      409.33     32.70 o 
  11   2  -6      576.49      619.06     39.90 o 
  12   2  -6      286.23      331.48     30.42 o 
  13   2  -6        2.14      -14.88     19.91 o 
  14   2  -6      187.18      171.38     39.24 o 
  15   2  -6      421.11      418.03     35.57 o 
   1   3  -6     1756.03     1731.94     60.95 o 
   2   3  -6      807.61      785.19     30.17 o 
   3   3  -6      781.62      777.70     30.97 o 
   4   3  -6      284.34      282.98     17.95 o 
   5   3  -6     3028.37     3138.02    122.40 o 
   6   3  -6      322.16      300.83     26.59 o 
   7   3  -6     1258.81     1265.17     74.52 o 
   8   3  -6      264.01      228.14     36.64 o 
   9   3  -6     1957.52     2009.90    139.65 o 
  10   3  -6       56.71       52.89     20.82 o 
  11   3  -6      184.08      185.84     32.93 o 
  12   3  -6       64.97       68.83     23.24 o 
  13   3  -6      370.95      376.25     38.09 o 
  14   3  -6       37.91       42.54     24.65 o 
   0   4  -6      150.35      155.40     19.39 o 
   1   4  -6     1318.64     1267.29     47.74 o 
   2   4  -6      923.68      919.25     35.70 o 
   3   4  -6     1664.20     1650.54     70.48 o 
   4   4  -6      235.14      266.25     26.22 o 
   5   4  -6      755.86      697.72     41.17 o 
   6   4  -6      155.18      114.39     40.44 o 
   7   4  -6      662.87      678.68     45.67 o 
   8   4  -6       18.37        0.84     19.02 o 
   9   4  -6      320.93      327.07     32.89 o 
  10   4  -6       10.77       -4.13     33.21 o 
  11   4  -6      442.70      473.35     58.86 o 
  12   4  -6        3.13       -6.99     23.68 o 
   1   5  -6      958.69      963.56     57.15 o 
   2   5  -6      167.23      242.08     38.81 o 
   3   5  -6      165.57      148.63     23.82 o 
   4   5  -6       14.95       -5.61     20.71 o 
   5   5  -6      447.69      419.84     58.39 o 
   6   5  -6      130.19      123.86     25.81 o 
   7   5  -6       52.28       42.94     22.06 o 
   8   5  -6      173.45      144.50     40.01 o 
   9   5  -6      289.70      320.81     77.75 o 
   2   6  -6       24.14      -19.36     34.95 o 
   3   6  -6       12.03       -1.64     23.37 o 
   4   6  -6      349.33      480.99     63.58 o 
   2   0  -5     1982.13     2031.82     87.89 o 
   4   0  -5       18.53        0.86      6.55 o 
   6   0  -5     6087.33     5839.64    209.77 o 
   8   0  -5     2053.47     2058.67     74.88 o 
  10   0  -5     4311.91     4450.46    161.96 o 
  12   0  -5       10.39       19.80     14.83 o 
  14   0  -5      732.83      785.62     60.75 o 
  16   0  -5      450.88      439.56     49.84 o 
   0   1  -5     2809.55     2967.90    136.81 o 
   1   1  -5     3812.27     3980.02    147.28 o 
   2   1  -5     9030.91     9750.72    309.46 o 
   3   1  -5     3175.93     3392.73    144.28 o 
   4   1  -5     8024.27     8081.47    500.09 o 
   5   1  -5      577.40      613.50     29.76 o 
   6   1  -5       45.69       71.70      5.92 o 
   7   1  -5      428.38      390.51     17.35 o 
   8   1  -5     2669.53     2491.98     90.43 o 
   9   1  -5      337.23      334.00     19.60 o 
  10   1  -5      335.67      337.31     21.40 o 
  11   1  -5      466.23      440.38     25.47 o 
  12   1  -5      575.16      554.62     24.71 o 
  13   1  -5      359.44      336.70     23.30 o 
  14   1  -5      539.81      556.81     30.64 o 
  15   1  -5      251.61      304.64     30.02 o 
  16   1  -5      131.15      134.88     24.97 o 
   1   2  -5     1058.42     1036.41     33.39 o 
   2   2  -5     1975.72     1862.46     58.66 o 
   3   2  -5     2150.41     2113.88     76.08 o 
   4   2  -5      845.87      940.30     34.06 o 
   5   2  -5     4893.67     4890.40    243.96 o 
   7   2  -5      145.10      124.03     17.00 o 
   8   2  -5      300.00      305.87     24.63 o 
   9   2  -5     1002.48      925.84     49.27 o 
  10   2  -5     1491.96     1509.96     76.22 o 
  11   2  -5      254.90      284.73     27.39 o 
  12   2  -5      117.77      112.88     33.01 o 
  13   2  -5      737.56      703.36     45.96 o 
  14   2  -5      260.47      211.90     41.64 o 
  15   2  -5       13.62       -6.24     19.82 o 
   0   3  -5      622.17      664.22     34.30 o 
   1   3  -5     1558.30     1531.08     56.73 o 
   2   3  -5      876.56      848.28     37.74 o 
   3   3  -5     1052.30     1012.75     37.01 o 
   4   3  -5     1004.98     1009.68     36.46 o 
   5   3  -5     2303.94     2304.30    110.77 o 
   6   3  -5      499.50      454.32     32.93 o 
   7   3  -5     2379.58     2316.00    103.65 o 
   8   3  -5       23.00       28.09     15.73 o 
   9   3  -5      241.57      224.56     25.72 o 
  10   3  -5       13.58       14.52     18.10 o 
  11   3  -5      565.42      629.11     46.75 o 
  12   3  -5      173.23      171.92     27.96 o 
  13   3  -5      179.18      210.00     44.26 o 
  14   3  -5       39.17       32.17     23.93 o 
   1   4  -5     1961.85     1961.04     63.55 o 
   2   4  -5       16.23        3.69      8.60 o 
   3   4  -5      413.18      374.70     32.74 o 
   4   4  -5      465.44      451.68     33.65 o 
   5   4  -5     1497.21     1405.00     82.28 o 
   6   4  -5      134.01      161.56     22.79 o 
   7   4  -5      212.18      219.42     27.17 o 
   8   4  -5       55.35       68.89     21.55 o 
   9   4  -5      569.23      624.88     45.31 o 
  10   4  -5       10.08        9.66     20.37 o 
  11   4  -5       18.13       -6.77     22.28 o 
  12   4  -5       54.10       71.82     26.54 o 
   0   5  -5     1144.70     1170.28     67.36 o 
   1   5  -5      599.57      590.55     38.64 o 
   2   5  -5      170.97      231.99     40.38 o 
   3   5  -5       81.17       88.22     21.46 o 
   4   5  -5      342.31      356.78     31.87 o 
   5   5  -5      206.12      212.37     28.47 o 
   6   5  -5       40.15       15.81     19.61 o 
   7   5  -5      346.76      385.76     37.94 o 
   8   5  -5      116.76       47.44     69.98 o 
   9   5  -5       40.34       30.47     24.12 o 
   2   6  -5      180.73      168.67     39.71 o 
   3   6  -5       72.48       60.81     24.68 o 
   4   6  -5       27.47       28.53     24.37 o 
   0   0  -4    21824.94    22895.25   1497.27 o 
   2   0  -4     1878.55     2015.09     86.29 o 
   4   0  -4    37468.50    36668.96   1423.72 o 
   6   0  -4      630.47      685.99     27.63 o 
   8   0  -4     2248.26     2118.62     78.88 o 
  10   0  -4     1428.05     1442.27     58.06 o 
  12   0  -4     1547.28     1660.24     80.90 o 
  14   0  -4      280.55      289.74     40.23 o 
  16   0  -4      405.49      435.96     50.57 o 
   1   1  -4      489.37      461.96     18.87 o 
   2   1  -4    16581.48    17108.16    539.41 o 
   3   1  -4      308.62      286.21     16.94 o 
   4   1  -4      645.92      647.99     52.89 o 
   5   1  -4      985.49     1065.22     58.98 o 
   6   1  -4     7043.56     7111.24    200.48 o 
   7   1  -4       11.00        3.07      4.40 o 
   8   1  -4      771.38      796.15     30.83 o 
   9   1  -4     1671.18     1679.31     63.61 o 
  10   1  -4     1701.74     1728.13     69.57 o 
  11   1  -4      284.88      298.26     20.09 o 
  12   1  -4      519.86      516.31     23.77 o 
  13   1  -4      218.18      214.25     19.69 o 
  14   1  -4      582.09      572.23     30.68 o 
  15   1  -4      369.94      391.06     31.81 o 
  16   1  -4      380.84      414.59     42.18 o 
   0   2  -4     4607.03     4612.44    209.47 o 
   1   2  -4     1731.25     1662.45     54.14 o 
   2   2  -4     1547.22     1731.28     57.06 o 
   3   2  -4     6393.05     6743.31    232.55 o 
   4   2  -4     3707.19     3561.50    119.73 o 
   5   2  -4     3562.29     3608.34    146.53 o 
   6   2  -4     2426.30     2627.75    173.87 o 
   7   2  -4     1523.42     1506.34     75.95 o 
   8   2  -4      701.13      701.62     45.50 o 
   9   2  -4       58.74       65.24     16.63 o 
  10   2  -4       84.36       96.37     17.50 o 
  11   2  -4      793.97      797.03     47.34 o 
  12   2  -4       85.13      102.92     20.86 o 
  13   2  -4       20.73       10.36     17.79 o 
  14   2  -4      326.35      349.94     33.81 o 
   1   3  -4     6038.99     5921.48    193.91 o 
   2   3  -4      752.65      784.72     30.86 o 
   3   3  -4     2036.57     2081.37     67.26 o 
   4   3  -4      179.32      172.44     11.24 o 
   6   3  -4      463.30      494.53     33.91 o 
   7   3  -4       92.51       76.86     17.03 o 
   8   3  -4       37.09       14.99     13.41 o 
   9   3  -4     1990.66     2036.26    104.77 o 
  10   3  -4       75.20       55.25     19.67 o 
  11   3  -4      456.26      423.57     35.82 o 
  12   3  -4       48.81       64.51     22.17 o 
  13   3  -4      244.37      248.16     32.94 o 
  14   3  -4       20.67       31.12     23.75 o 
   0   4  -4      107.27       98.35     16.51 o 
   1   4  -4      983.93      972.23     35.37 o 
   2   4  -4       45.98       36.38      9.29 o 
   3   4  -4     1588.08     1582.91     78.62 o 
   4   4  -4      225.66      222.28     24.27 o 
   5   4  -4      457.15      464.09     50.49 o 
   6   4  -4      208.38      204.26     25.11 o 
   7   4  -4      744.01      753.09     45.19 o 
   8   4  -4       79.93       51.04     20.92 o 
   9   4  -4       62.33       60.27     22.26 o 
  10   4  -4        0.67       13.77     20.67 o 
  11   4  -4      909.53     1036.86     61.21 o 
  12   4  -4       40.17       40.16     25.74 o 
   1   5  -4      319.45      301.39     29.03 o 
   2   5  -4      280.62      295.25     26.79 o 
   3   5  -4      156.57      138.67     22.99 o 
   4   5  -4       90.73      127.94     23.65 o 
   5   5  -4      286.72      333.55     31.15 o 
   6   5  -4      476.67      489.92     38.86 o 
   7   5  -4      240.67      223.16     32.14 o 
   8   5  -4       49.73       27.71     19.99 o 
   9   5  -4      401.38      440.16     41.39 o 
   2   6  -4       92.33       90.75     34.90 o 
   3   6  -4      265.22      258.03     32.15 o 
   4   6  -4      436.82      428.99     39.11 o 
   2   0  -3    14211.68    14764.87    669.35 o 
   4   0  -3      548.47      632.00     24.77 o 
   6   0  -3     6152.01     6415.90    229.30 o 
   8   0  -3     4844.52     4975.69    182.04 o 
  10   0  -3      499.26      442.70     20.94 o 
  12   0  -3      682.83      731.45     40.63 o 
  14   0  -3       85.99      126.00     31.17 o 
  16   0  -3       70.62       85.39     32.76 o 
   0   1  -3    10070.00    10475.62    466.41 o 
   1   1  -3     4207.46     4282.28    137.87 o 
   2   1  -3    15347.00    15544.20    497.93 o 
   3   1  -3    10111.28    10345.09    670.18 o 
   4   1  -3     2399.51     2270.67     86.17 o 
   5   1  -3      778.17      846.26     36.66 o 
   6   1  -3      376.87      386.71     13.68 o 
   7   1  -3     1146.97     1077.54     36.37 o 
   8   1  -3     4769.44     4750.19    168.57 o 
   9   1  -3      424.18      409.88     21.13 o 
  10   1  -3     1134.01     1164.60     46.66 o 
  11   1  -3       12.33       -6.39     10.62 o 
  12   1  -3      800.62      799.93     34.73 o 
  13   1  -3       66.97       47.93     13.87 o 
  14   1  -3      106.21      148.57     22.55 o 
  15   1  -3      202.49      247.09     27.93 o 
  16   1  -3      270.13      364.09     34.12 o 
   1   2  -3     4043.73     4216.53    151.03 o 
   2   2  -3     2221.88     2189.21     71.20 o 
   3   2  -3    10170.11    10764.84    388.31 o 
   4   2  -3     1450.28     1485.88     49.52 o 
   5   2  -3     1922.97     1860.44     76.54 o 
   6   2  -3     3468.74     3224.40    127.82 o 
   7   2  -3       97.62       93.30     14.90 o 
   8   2  -3      206.35      233.45     23.02 o 
   9   2  -3     2747.09     2628.34    131.27 o 
  10   2  -3      751.06      746.21     44.27 o 
  11   2  -3      128.59      137.78     21.28 o 
  12   2  -3      286.32      305.12     28.62 o 
  13   2  -3      269.28      273.40     59.93 o 
  14   2  -3        2.84       -9.50     18.98 o 
  15   2  -3      142.20       61.52     33.40 o 
   0   3  -3     1324.67     1389.08     72.81 o 
   1   3  -3      629.43      590.66     24.70 o 
   2   3  -3      103.95      104.96      9.39 o 
   3   3  -3     7140.24     7083.34    224.88 o 
   4   3  -3      762.30      799.02     27.62 o 
   5   3  -3     1535.65     1546.30    102.77 o 
   6   3  -3       27.36       15.73     12.59 o 
   7   3  -3     2069.14     2092.11    111.91 o 
   8   3  -3      314.28      297.85     35.59 o 
   9   3  -3       58.18       37.46     18.33 o 
  10   3  -3        3.15        1.60     16.11 o 
  11   3  -3     1395.40     1434.74     75.98 o 
  12   3  -3       97.70       60.75     22.36 o 
  13   3  -3       58.88       59.53     23.40 o 
  14   3  -3        0.38        8.56     30.57 o 
   1   4  -3     1579.78     1549.92     56.32 o 
   2   4  -3      360.42      399.99     20.41 o 
   3   4  -3     1173.69     1216.24     67.05 o 
   4   4  -3      172.93      170.08     22.89 o 
   5   4  -3      920.41      948.48     56.07 o 
   6   4  -3      240.03      223.71     25.70 o 
   7   4  -3      182.21      139.76     24.97 o 
   8   4  -3       82.30       65.67     21.19 o 
   9   4  -3      994.25      998.52     63.79 o 
  10   4  -3        6.54       22.87     19.54 o 
  11   4  -3       35.03       17.10     23.26 o 
  12   4  -3       56.40       50.80     24.89 o 
   0   5  -3      381.91      436.67     32.97 o 
   1   5  -3      518.82      467.92     39.45 o 
   2   5  -3      266.83      285.55     29.24 o 
   3   5  -3      525.94      533.39     41.79 o 
   4   5  -3      377.11      373.84     33.34 o 
   5   5  -3       78.22       70.58     22.70 o 
   6   5  -3       65.08       69.96     24.41 o 
   7   5  -3      806.28      812.88     52.30 o 
   8   5  -3       94.26       86.21     24.45 o 
   9   5  -3        4.75       38.07     25.44 o 
   2   6  -3      818.61      859.29     79.08 o 
   3   6  -3       30.48       -5.47     21.74 o 
   4   6  -3       30.74       32.55     24.89 o 
   2   0  -2     5986.55     6350.40    292.01 o 
   4   0  -2    17135.81    17392.99    776.33 o 
   6   0  -2       67.66       68.03      7.27 o 
   8   0  -2     8818.72     9392.76    344.06 o 
  10   0  -2      377.63      365.63     20.22 o 
  12   0  -2     1122.41     1166.11     78.30 o 
  14   0  -2      903.39      969.92     78.05 o 
  16   0  -2      228.69      293.34     43.96 o 
   1   1  -2     4434.88     4722.35    144.39 o 
   2   1  -2    35346.38    34894.12   1139.34 o 
   3   1  -2    16643.67    16862.71    792.54 o 
   4   1  -2      523.51      489.05     22.39 o 
   5   1  -2      896.21      879.30     33.91 o 
   6   1  -2     1796.53     1668.51     48.03 o 
   7   1  -2      208.38      192.91      9.83 o 
   8   1  -2      235.64      212.84     15.04 o 
   9   1  -2      341.22      352.08     17.45 o 
  10   1  -2     2399.92     2303.73     88.30 o 
  11   1  -2        5.90        8.68     10.60 o 
  12   1  -2      354.98      370.92     23.57 o 
  13   1  -2      402.77      379.91     23.54 o 
  14   1  -2      678.07      651.68     50.10 o 
  15   1  -2       86.44       97.42     21.58 o 
  16   1  -2      358.70      370.55     33.60 o 
   0   2  -2     2110.31     2210.81    114.34 o 
   1   2  -2     1392.74     1405.90     53.66 o 
   2   2  -2     2668.02     2853.85     97.07 o 
   3   2  -2     2966.84     3050.22    125.39 o 
   4   2  -2     7833.19     8123.60    265.51 o 
   5   2  -2      457.73      207.44     25.93 o 
   6   2  -2       35.62       33.41     10.71 o 
   7   2  -2     2111.75     2229.25    106.06 o 
   8   2  -2     1379.85     1307.44     87.02 o 
   9   2  -2      349.64      335.41     30.85 o 
  10   2  -2      138.38      147.22     20.77 o 
  11   2  -2      941.02      884.17     53.29 o 
  12   2  -2      537.00      588.17     41.12 o 
  13   2  -2        1.31        4.42     17.33 o 
  14   2  -2      305.09      331.12     61.84 o 
  15   2  -2      149.73      126.73     39.88 o 
   1   3  -2     1611.23     1568.57     51.94 o 
   2   3  -2      580.86      621.25     23.94 o 
   3   3  -2     1492.80     1471.85     57.21 o 
   4   3  -2       71.83       81.74      8.18 o 
   5   3  -2     2009.14     2034.67    150.26 o 
   6   3  -2      357.34      382.44     29.39 o 
   7   3  -2      520.86      499.34     33.25 o 
   8   3  -2      137.51       92.37     26.21 o 
   9   3  -2      567.31      606.65     39.34 o 
  10   3  -2       10.09        7.71     17.17 o 
  11   3  -2       25.90       28.86     19.14 o 
  12   3  -2       58.02       40.91     21.56 o 
  13   3  -2      677.61      701.00     48.05 o 
  14   3  -2       51.78       26.51     22.94 o 
   0   4  -2      603.44      605.30     35.26 o 
   1   4  -2     1219.24     1215.13     46.17 o 
   2   4  -2      644.89      644.12     27.41 o 
   3   4  -2      704.21      654.54     33.16 o 
   4   4  -2      241.57      262.25     24.90 o 
   5   4  -2      776.18      717.03     43.35 o 
   6   4  -2       37.34       12.58     15.81 o 
   7   4  -2     1586.11     1510.24    110.07 o 
   8   4  -2      296.33      316.04     32.45 o 
   9   4  -2      371.75      366.93     33.97 o 
  10   4  -2        3.17       27.76     17.64 o 
  11   4  -2      666.30      714.28     50.47 o 
  12   4  -2       16.13       -3.68     27.60 o 
   1   5  -2     1344.14     1401.28     59.54 o 
   2   5  -2      292.03      316.51     29.24 o 
   3   5  -2      122.41      113.81     31.96 o 
   4   5  -2       22.63       -0.86     18.64 o 
   5   5  -2      166.43      178.19     27.40 o 
   6   5  -2        8.66        4.15     19.50 o 
   7   5  -2      226.43      222.11     31.21 o 
   8   5  -2       51.44       64.50     25.35 o 
   9   5  -2       88.19       80.98     26.43 o 
   2   6  -2        8.00        5.71     29.24 o 
   3   6  -2       14.78        0.66     26.32 o 
   4   6  -2      213.14      226.38     33.46 o 
   2   0  -1     3070.37     3163.05    145.03 o 
   4   0  -1     3119.54     3120.42    151.02 o 
   6   0  -1     8123.61     8529.87    382.67 o 
   8   0  -1     2466.98     2582.61     86.83 o 
  10   0  -1     3115.13     2978.83    104.36 o 
  12   0  -1     1035.01     1033.16     67.87 o 
  14   0  -1      807.73      779.27     67.10 o 
  16   0  -1      185.49      193.49     38.98 o 
   0   1  -1    15480.27    16577.28    661.73 o 
   1   1  -1     5592.56     6116.38    185.02 o 
   2   1  -1    11995.35    12768.10    467.00 o 
   3   1  -1     2056.10     2014.67     82.46 o 
   4   1  -1     5817.87     6049.90    218.90 o 
   5   1  -1     1632.51     1666.78     48.08 o 
   6   1  -1     2526.79     2588.25     73.48 o 
   7   1  -1      319.60      258.78     11.21 o 
   8   1  -1     1638.37     1596.10     50.32 o 
   9   1  -1      295.48      266.96     13.92 o 
  10   1  -1      490.75      436.15     23.63 o 
  11   1  -1      782.78      728.52     34.27 o 
  12   1  -1      753.16      774.08     36.95 o 
  13   1  -1       16.58       24.38     12.75 o 
  14   1  -1       80.57       95.55     19.89 o 
  15   1  -1       30.48       24.43     32.97 o 
  16   1  -1      123.04      140.95     25.18 o 
   1   2  -1     4452.08     4661.30    154.20 o 
   2   2  -1     3981.85     4092.99    120.14 o 
   3   2  -1      367.89      349.19     13.47 o 
   4   2  -1     1222.43     1274.77     43.73 o 
   5   2  -1     6165.70     5931.68    254.71 o 
   6   2  -1      756.75      691.15     33.57 o 
   7   2  -1     1346.88     1314.71     68.69 o 
   8   2  -1      296.79      290.07     22.83 o 
   9   2  -1      553.29      529.01     37.36 o 
  10   2  -1      832.82      835.30     53.98 o 
  11   2  -1      467.63      433.19     32.98 o 
  12   2  -1       24.18       30.22     16.71 o 
  13   2  -1     1146.55     1111.28     63.35 o 
  14   2  -1      327.17      328.52     51.09 o 
   0   3  -1      283.55      276.52     19.94 o 
   1   3  -1     3541.49     3566.44    119.32 o 
   2   3  -1      127.19      131.85     13.37 o 
   3   3  -1     1947.35     1863.02     57.98 o 
   4   3  -1      522.85      537.02     21.46 o 
   5   3  -1      533.58      503.61     34.56 o 
   6   3  -1       94.79       79.78     16.15 o 
   7   3  -1     2043.54     1998.36    144.63 o 
   8   3  -1      162.88      159.26     22.13 o 
   9   3  -1      496.20      465.21     35.27 o 
  10   3  -1       80.16       47.54     21.36 o 
  11   3  -1      670.87      632.68     44.88 o 
  12   3  -1      199.26      214.97     37.16 o 
  13   3  -1       14.87        2.66     29.66 o 
  14   3  -1       64.71       87.34     26.01 o 
   1   4  -1     1253.03     1271.09     48.03 o 
   2   4  -1      204.31      228.87     14.73 o 
   3   4  -1      409.40      414.98     23.46 o 
   4   4  -1       22.33       24.58     15.37 o 
   5   4  -1     1837.43     1819.94     89.44 o 
   6   4  -1       10.05       19.85     16.47 o 
   7   4  -1      231.90      244.32     40.83 o 
   8   4  -1       54.52       36.49     19.12 o 
   9   4  -1      832.52      866.37     55.40 o 
  10   4  -1       63.18       48.36     20.99 o 
  11   4  -1       55.24       81.95     24.39 o 
  12   4  -1       26.70        8.11     23.40 o 
   0   5  -1      667.60      698.96     43.82 o 
   1   5  -1      368.70      346.97     23.28 o 
   2   5  -1       30.58       29.13     17.56 o 
   3   5  -1      304.09      282.40     31.34 o 
   4   5  -1      432.87      452.55     35.83 o 
   5   5  -1      264.84      243.58     29.88 o 
   6   5  -1       60.57       43.02     22.69 o 
   7   5  -1      262.03      293.68     34.46 o 
   8   5  -1      173.60      180.74     32.30 o 
   9   5  -1       35.90       -4.27     22.80 o 
   2   6  -1      428.12      486.23     56.62 o 
   3   6  -1       50.76       63.71     24.06 o 
   4   6  -1        7.48       -1.78     23.53 o 
   2   0   0     3228.81     3598.23    231.48 o 
   4   0   0      528.84      583.98     41.60 o 
   6   0   0      633.20      676.04     34.56 o 
   8   0   0     5051.06     5311.70    190.13 o 
  10   0   0      634.58      580.77     26.75 o 
  12   0   0      924.68      931.84     67.14 o 
  14   0   0      247.13      264.45     37.48 o 
  16   0   0       91.36      170.00     36.49 o 
   1   1   0     1217.37     1210.23     39.98 o 
   2   1   0     6776.54     7189.06    325.57 o 
   3   1   0       49.84       52.97      4.92 o 
   4   1   0       10.27        6.39      3.87 o 
   5   1   0     9600.99    10776.88    332.43 o 
   6   1   0    21948.16    23245.58    716.98 o 
   7   1   0      316.05      378.22     15.63 o 
   8   1   0      625.48      593.62     20.09 o 
   9   1   0      363.44      316.99     15.39 o 
  10   1   0      979.84      868.60     37.43 o 
  11   1   0       42.93       40.39     11.01 o 
  12   1   0     1294.01     1304.56     53.56 o 
  13   1   0       24.46       30.95     15.72 o 
  14   1   0      244.21      338.52     29.06 o 
  15   1   0       44.01        6.44     17.48 o 
  16   1   0       40.28       61.63     21.35 o 
   0   2   0     8016.45     8683.17    394.81 o 
   1   2   0     4872.98     5126.94    165.95 o 
   2   2   0      386.62      418.73     16.53 o 
   3   2   0     2861.15     2744.24     90.14 o 
   4   2   0     2314.88     2436.14     80.49 o 
   5   2   0      743.45      698.23     58.41 o 
   6   2   0        2.01       -1.78      6.15 o 
   7   2   0     1923.62     1897.61     74.98 o 
   8   2   0     1224.14     1270.30     66.54 o 
   9   2   0       39.52       30.40     14.20 o 
  10   2   0     1172.31     1118.59     61.29 o 
  11   2   0      300.06      371.37     30.02 o 
  12   2   0      159.27      206.00     25.53 o 
  13   2   0       46.99       41.23     19.87 o 
  14   2   0       98.55      135.14     35.95 o 
   1   3   0     2079.57     2071.60     70.38 o 
   2   3   0     1167.67     1183.74     42.26 o 
   3   3   0     1848.45     1805.72     61.86 o 
   4   3   0      111.78      102.58     11.40 o 
   5   3   0     4938.75     4748.44    220.58 o 
   6   3   0      114.16      109.88     28.70 o 
   8   3   0        3.82       -3.62     14.51 o 
   9   3   0     2525.59     2518.45    125.37 o 
  10   3   0      101.06      113.51     20.74 o 
  11   3   0        6.80       13.32     18.98 o 
  12   3   0      140.76      141.37     25.89 o 
  13   3   0      438.02      460.02     38.86 o 
  14   3   0       26.40       34.80     27.02 o 
   0   4   0      252.55      303.74     24.60 o 
   1   4   0     1073.06     1049.37     39.80 o 
   2   4   0       63.12       74.91     10.80 o 
   3   4   0     2307.66     2283.43     91.66 o 
   4   4   0       19.32       -3.74     13.01 o 
   5   4   0      702.00      683.97     43.91 o 
   6   4   0        3.39        9.85     17.38 o 
   8   4   0        4.73        8.85     18.65 o 
   9   4   0        1.96       12.27     19.00 o 
  10   4   0       65.83       30.33     21.17 o 
  11   4   0      146.28      159.49     51.90 o 
  12   4   0       64.19       54.87     24.60 o 
   1   5   0      639.07      608.37     33.34 o 
   2   5   0       79.76       97.78     48.79 o 
   3   5   0       93.59       96.80     21.70 o 
   4   5   0      159.24      138.84     23.76 o 
   5   5   0      367.09      338.79     32.08 o 
   6   5   0      417.57      448.90     37.71 o 
   7   5   0       23.93       23.74     21.37 o 
   8   5   0       72.19       63.82     25.93 o 
   9   5   0      553.88      214.78     41.81 o 
   1   6   0       37.49       20.39     30.61 o 
   2   6   0       92.81      127.37     37.18 o 
   3   6   0      201.71      170.93     28.50 o 
   4   6   0      238.71      216.03     32.33 o 
   4   0   1     3503.64     3630.90    214.01 o 
   6   0   1     7809.10     8210.91    541.09 o 
   8   0   1     2008.83     2098.75     86.02 o 
  10   0   1     2684.80     2644.15    103.75 o 
  12   0   1      849.81      830.74     65.17 o 
  14   0   1      996.73     1017.92     70.06 o 
  16   0   1      238.24      266.68     41.43 o 
   0   1   1    12006.60    12705.67    660.96 o 
   1   1   1     4902.85     5401.10    184.88 o 
   2   1   1    11649.34    12513.45    467.47 o 
   3   1   1     2308.12     2371.72     83.06 o 
   4   1   1     5670.38     5707.28    218.92 o 
   5   1   1     1610.57     1657.17     53.78 o 
   6   1   1     2454.30     2542.68     81.96 o 
   7   1   1      200.79      170.59     13.17 o 
   8   1   1     1821.03     1809.05     50.60 o 
   9   1   1      254.97      237.30     15.80 o 
  10   1   1      513.54      471.59     23.80 o 
  11   1   1      807.57      768.37     34.26 o 
  12   1   1      867.09      867.23     37.34 o 
  13   1   1       17.31       26.14     20.48 o 
  14   1   1       62.98       89.56     18.05 o 
  15   1   1       24.06       23.34     24.11 o 
  16   1   1      139.77      153.10     25.17 o 
   1   2   1     4687.48     4866.29    154.39 o 
   2   2   1     3226.97     3278.15    119.52 o 
   3   2   1      314.38      284.31     13.31 o 
   4   2   1     1304.74     1280.51     49.92 o 
   5   2   1     5331.79     5290.50    208.29 o 
   6   2   1      962.16      892.69     34.76 o 
   7   2   1     1354.50     1364.60     54.97 o 
   8   2   1      227.95      222.76     21.92 o 
   9   2   1      686.07      691.38     39.07 o 
  10   2   1      679.25      668.45     44.09 o 
  11   2   1      521.08      497.28     34.19 o 
  12   2   1       10.30        3.13     15.86 o 
  13   2   1     1068.82     1068.44     62.52 o 
  14   2   1      338.27      353.53     35.13 o 
   1   3   1     3567.02     3668.91    119.46 o 
   2   3   1      119.92      120.86      9.83 o 
   3   3   1     1559.30     1483.38     57.21 o 
   4   3   1      454.80      491.19     25.51 o 
   5   3   1      720.89      702.44     30.12 o 
   6   3   1      109.76       97.00     17.61 o 
   7   3   1     2043.77     2090.40    145.83 o 
   8   3   1      159.15      166.60     22.13 o 
   9   3   1      507.74      497.14     35.12 o 
  10   3   1       63.23       35.68     18.75 o 
  11   3   1      846.75      798.29     48.34 o 
  12   3   1      217.97      232.88     29.41 o 
  13   3   1       12.66       27.73     21.85 o 
  14   3   1       71.26       63.84     24.92 o 
   1   4   1     1377.77     1366.08     48.38 o 
   2   4   1      177.85      193.36     14.46 o 
   3   4   1      345.63      349.94     23.03 o 
   4   4   1       27.81       24.77     10.97 o 
   5   4   1     1541.74     1592.85     88.38 o 
   6   4   1       14.10       11.24     16.67 o 
   7   4   1      216.80      211.13     38.94 o 
   8   4   1       44.58       51.56     20.10 o 
   9   4   1      786.37      835.59     77.62 o 
  10   4   1       73.55       50.29     24.66 o 
  11   4   1       78.21       67.62     24.56 o 
  12   4   1       29.86       48.92     25.33 o 
   0   5   1      629.41      686.11     64.31 o 
   1   5   1      255.28      253.20     23.42 o 
   2   5   1       32.59       15.19     13.26 o 
   3   5   1      329.66      322.38     29.62 o 
   4   5   1      397.95      421.63     34.94 o 
   5   5   1      280.29      275.98     31.38 o 
   6   5   1       39.95       40.04     21.23 o 
   7   5   1      304.65      314.04     34.32 o 
   8   5   1      201.18      195.63     31.02 o 
   9   5   1       28.04       -2.03     20.02 o 
   1   6   1      219.94      260.29     47.39 o 
   2   6   1      484.08      530.14     60.70 o 
   3   6   1       38.93       23.12     29.39 o 
   4   6   1        7.19       18.21     24.15 o 
   0   0   2      327.83       -1.20      1.20 o 
   2   0   2     6185.44     6474.90    413.42 o 
   4   0   2    16225.27    16779.16   1098.24 o 
   8   0   2     9741.95    10160.47    441.35 o 
  10   0   2      368.04      378.33     19.71 o 
  12   0   2     1029.01     1079.74     76.42 o 
  14   0   2     1067.97     1192.64     79.12 o 
  16   0   2      261.43      356.88     45.55 o 
   1   1   2     3795.60     4174.31    166.60 o 
   2   1   2    36201.47    37438.00   1615.93 o 
   3   1   2    17267.73    18185.71    792.74 o 
   4   1   2      679.04      631.05     28.40 o 
   5   1   2      796.67      800.33     28.35 o 
   6   1   2     1740.09     1615.72     53.73 o 
   7   1   2      168.04      163.35      8.66 o 
   8   1   2      288.16      278.41     13.09 o 
   9   1   2      473.69      451.85     24.78 o 
  10   1   2     2458.27     2365.87     88.33 o 
  11   1   2        4.88        7.11     10.09 o 
  12   1   2      469.21      467.42     32.17 o 
  13   1   2      364.42      387.23     38.29 o 
  14   1   2      508.72      499.93     35.32 o 
  15   1   2       85.55      100.18     21.81 o 
  16   1   2      311.09      346.83     47.01 o 
   0   2   2     2599.65     2721.59    115.21 o 
   1   2   2     1847.53     1899.25     63.28 o 
   2   2   2     2749.02     3078.07     97.37 o 
   3   2   2     3598.27     3632.41    125.89 o 
   4   2   2     8048.94     8508.63    374.26 o 
   5   2   2      250.03      304.32     16.25 o 
   6   2   2       30.57       29.61      7.91 o 
   7   2   2     2109.90     2119.89     84.97 o 
   8   2   2     1160.36     1086.95     47.79 o 
   9   2   2      344.80      352.22     26.49 o 
  10   2   2      186.60      191.94     22.19 o 
  11   2   2      991.39      955.15     53.58 o 
  12   2   2      591.50      642.47     41.55 o 
  13   2   2        2.38       -2.97     16.97 o 
  14   2   2      247.91      292.24     32.38 o 
   1   3   2     1414.88     1408.04     51.83 o 
   2   3   2      545.36      585.33     24.06 o 
   3   3   2     1919.64     1880.62     58.11 o 
   4   3   2       71.71       80.91     11.20 o 
   5   3   2     2255.44     2204.59     86.08 o 
   6   3   2      461.70      436.72     37.39 o 
   7   3   2      412.15      426.79     32.71 o 
   8   3   2      121.38       80.79     17.93 o 
   9   3   2      474.13      514.33     37.82 o 
  10   3   2       31.06       27.73     20.22 o 
  11   3   2       27.93       18.86     19.10 o 
  12   3   2       74.61       74.02     23.27 o 
  13   3   2      606.37      648.25     47.18 o 
  14   3   2       48.55       48.53     24.88 o 
   0   4   2      521.72      527.57     34.89 o 
   1   4   2     1302.87     1301.13     46.69 o 
   2   4   2      657.12      647.41     32.28 o 
   3   4   2      720.88      717.57     33.96 o 
   4   4   2      292.04      268.58     20.01 o 
   5   4   2      656.25      600.82     41.57 o 
   6   4   2       31.70       32.53     17.36 o 
   7   4   2     1665.00     1400.87    230.04 o 
   8   4   2      265.28      260.84     34.24 o 
   9   4   2      346.47      384.78     52.25 o 
  10   4   2        3.82      -10.87     19.85 o 
  11   4   2      685.85      699.86     50.76 o 
  12   4   2       19.98        1.02     21.61 o 
   1   5   2     1249.76     1289.26     59.28 o 
   2   5   2      349.19      364.91     24.84 o 
   3   5   2      145.59      150.08     23.94 o 
   4   5   2       14.25       12.67     18.52 o 
   5   5   2      190.25      201.03     27.88 o 
   6   5   2        8.50        0.53     19.01 o 
   7   5   2      244.78      237.07     31.26 o 
   8   5   2       56.71       61.39     23.95 o 
   9   5   2       54.79       -6.44     38.59 o 
   1   6   2       83.15       96.16     33.91 o 
   2   6   2        7.64      -29.24     29.24 o 
   3   6   2        1.63       -9.10     25.16 o 
   4   6   2      241.50      297.85     34.51 o 
   2   0   3    13876.96    14880.62    948.11 o 
   4   0   3      553.33      609.48     43.53 o 
   6   0   3     6020.97     6534.48    415.31 o 
   8   0   3     5082.34     5341.28    329.53 o 
  10   0   3      390.60      345.49     19.95 o 
  12   0   3      608.75      655.80     53.41 o 
  14   0   3       99.68      180.99     33.74 o 
  16   0   3      114.25      120.42     32.93 o 
   0   1   3     9540.72     9947.73    660.35 o 
   1   1   3     4232.61     4289.28    276.26 o 
   2   1   3    15451.92    15635.69    704.60 o 
   3   1   3    10060.59    10511.15    474.09 o 
   5   1   3      920.51      994.11     35.54 o 
   6   1   3      407.98      438.08     18.38 o 
   7   1   3     1113.50     1057.29     32.57 o 
   8   1   3     4607.71     4546.57    168.02 o 
   9   1   3      380.89      377.11     20.44 o 
  10   1   3     1061.91     1092.02     46.42 o 
  11   1   3       13.02        1.97      9.52 o 
  12   1   3      625.16      648.42     33.20 o 
  13   1   3       69.76       78.48     17.23 o 
  14   1   3      102.95      150.13     29.15 o 
  15   1   3      179.03      211.82     35.78 o 
  16   1   3      278.53      376.33     47.35 o 
   1   2   3     5028.76     5126.11    151.65 o 
   2   2   3     2057.46     2101.14     71.28 o 
   3   2   3     9619.17    10275.95    336.51 o 
   4   2   3     1306.32     1347.83     98.31 o 
   5   2   3     1446.50     1401.90     62.76 o 
   6   2   3     3579.78     3499.99    128.87 o 
   7   2   3       46.99       37.39      8.98 o 
   8   2   3      247.03      269.63     17.19 o 
   9   2   3     2868.28     2794.15    131.76 o 
  10   2   3      738.45      697.77     44.00 o 
  11   2   3      112.27      113.47     19.97 o 
  12   2   3      297.73      311.09     29.86 o 
  13   2   3      397.08      343.02     30.00 o 
  14   2   3        7.76       -7.00     28.33 o 
   0   3   3     1523.65     1585.15     73.80 o 
   1   3   3      742.79      680.57     25.49 o 
   2   3   3      109.45      104.35      9.29 o 
   3   3   3     6862.45     6791.34    224.74 o 
   4   3   3      570.37      583.00     32.04 o 
   5   3   3     1354.96     1338.33     57.44 o 
   6   3   3       33.96       15.18     15.88 o 
   7   3   3     2456.42     2437.33    113.55 o 
   8   3   3      254.54      210.35     24.95 o 
   9   3   3       88.15       81.57     18.68 o 
  10   3   3        1.34       15.24     17.39 o 
  11   3   3     1255.81     1263.59     74.55 o 
  12   3   3      103.57       88.39     22.95 o 
  13   3   3       51.48       38.31     22.61 o 
  14   3   3        0.10      -21.44     21.44 o 
   1   4   3     1619.67     1608.33     56.65 o 
   2   4   3      401.16      437.43     24.43 o 
   3   4   3     1246.32     1274.76     54.34 o 
   4   4   3      159.87      184.75     17.60 o 
   5   4   3     1001.05      979.26     56.35 o 
   6   4   3      227.24      265.52     28.20 o 
   7   4   3      246.59      262.17     26.50 o 
   8   4   3       95.05       66.53     24.04 o 
   9   4   3     1073.65     1144.80     65.23 o 
  10   4   3       11.02       -3.00     20.00 o 
  11   4   3       20.44       28.86     22.85 o 
  12   4   3       48.79       43.09     24.10 o 
   0   5   3      332.86      370.79     44.82 o 
   1   5   3      658.87      650.34     32.89 o 
   2   5   3      284.51      330.23     25.32 o 
   3   5   3      587.56      536.09     38.84 o 
   4   5   3      411.25      420.89     33.51 o 
   5   5   3       56.23       28.50     19.55 o 
   6   5   3       74.00       68.51     21.91 o 
   7   5   3      728.23      712.54     51.36 o 
   8   5   3       77.97       67.27     25.38 o 
   9   5   3        9.79       -2.48     21.53 o 
   1   6   3       67.10       44.48     32.41 o 
   2   6   3      764.79      847.91     79.03 o 
   3   6   3       21.62       18.87     25.18 o 
   4   6   3       29.93       50.18     25.28 o 
   0   0   4    24171.06    23929.43   1501.95 o 
   2   0   4     1812.37     1990.84    129.82 o 
   4   0   4    35914.07    36553.26   2345.62 o 
   6   0   4      558.58      642.58     48.17 o 
   8   0   4     2181.06     2099.50    140.94 o 
  10   0   4     1533.06     1541.70     57.90 o 
  12   0   4     1656.82     1735.58    107.41 o 
  14   0   4      355.67      339.32     37.74 o 
  16   0   4      321.11      405.73     49.11 o 
   2   1   4    15230.77    16399.11    762.99 o 
   3   1   4      272.55      260.32     16.23 o 
   4   1   4      769.60      791.30     37.59 o 
   5   1   4     1254.44     1291.72     45.55 o 
   6   1   4     7249.98     7253.90    254.39 o 
   7   1   4        4.28        2.12      4.28 o 
   8   1   4      588.58      615.70     25.38 o 
   9   1   4     1554.71     1580.37     62.84 o 
  10   1   4     1760.02     1850.51     69.46 o 
  11   1   4      301.99      303.85     19.21 o 
  12   1   4      492.95      501.91     26.50 o 
  13   1   4      173.02      177.11     22.24 o 
  15   1   4      372.75      373.96     43.36 o 
  16   1   4      407.61      464.25     47.74 o 
   0   2   4     4411.05     4519.46    209.68 o 
   1   2   4     1546.39     1552.15     54.15 o 
   2   2   4     1466.34     1662.48     57.04 o 
   3   2   4     5544.48     5881.28    201.45 o 
   4   2   4     3994.24     3889.17    170.74 o 
   5   2   4     4067.71     4159.86    147.78 o 
   6   2   4     2468.79     2534.40     99.39 o 
   7   2   4     1474.98     1493.49     61.05 o 
   8   2   4      920.73      884.23     37.06 o 
   9   2   4      102.75       91.91     15.58 o 
  10   2   4       33.70       10.15     14.18 o 
  11   2   4      710.56      737.22     46.71 o 
  12   2   4       91.58      111.63     20.99 o 
  13   2   4       20.95       13.33     17.98 o 
  14   2   4      327.86      357.01     47.78 o 
   1   3   4     6114.78     6002.28    194.14 o 
   2   3   4      849.75      864.93     31.20 o 
   3   3   4     1852.08     1847.78     66.76 o 
   4   3   4      176.97      167.45     14.23 o 
   5   3   4      992.43      979.61     43.22 o 
   6   3   4      487.44      489.92     41.47 o 
   7   3   4       54.88       32.09     15.50 o 
   8   3   4       38.76       15.99     14.22 o 
   9   3   4     2069.14     2075.95    104.85 o 
  10   3   4       89.58       98.47     20.88 o 
  11   3   4      464.76      449.37     35.86 o 
  12   3   4       47.85       73.90     22.40 o 
  13   3   4      311.94      367.45     37.28 o 
  14   3   4       23.32        3.24     23.21 o 
   0   4   4      144.89      148.65     17.88 o 
   1   4   4      840.79      816.11     34.71 o 
   2   4   4       46.65       36.66     11.97 o 
   3   4   4     1465.48     1441.92     62.99 o 
   4   4   4      187.92      210.20     19.04 o 
   5   4   4      555.27      584.81     38.17 o 
   6   4   4      194.90      194.06     25.51 o 
   7   4   4      617.59      570.76     43.03 o 
   8   4   4       94.11       39.93     43.10 o 
   9   4   4       59.21       24.15     20.58 o 
  10   4   4        1.06      -18.62     18.67 o 
  11   4   4      822.61      872.54     85.67 o 
  12   4   4       35.93       35.39     23.06 o 
   1   5   4      354.50      322.46     23.64 o 
   2   5   4      175.48      204.77     21.11 o 
   3   5   4       88.69       82.47     21.48 o 
   4   5   4       87.21      103.30     23.16 o 
   5   5   4      259.79      241.45     30.85 o 
   6   5   4      479.78      496.56     39.54 o 
   7   5   4      218.59      213.01     29.79 o 
   8   5   4       30.47       10.97     21.63 o 
   9   5   4      416.01      370.85     43.94 o 
   0   6   4      317.61      370.01     52.93 o 
   1   6   4       74.93      114.19     35.76 o 
   2   6   4       89.30       86.50     34.39 o 
   3   6   4      270.76      257.45     48.21 o 
   4   6   4      414.72      483.03     41.08 o 
   4   0   5       17.48        9.23      6.14 o 
   6   0   5     6362.27     6002.36    379.24 o 
   8   0   5     1728.33     1828.14    132.70 o 
  10   0   5     4435.77     4456.58    258.31 o 
  12   0   5       50.83       50.83     19.58 o 
  14   0   5      660.39      626.18     55.72 o 
   1   1   5     3724.23     3878.57    255.95 o 
   2   1   5     8794.42     9461.35    438.10 o 
   3   1   5     2539.03     2839.80    143.52 o 
   4   1   5     7903.65     7601.61    353.36 o 
   5   1   5      427.73      476.46     21.58 o 
   6   1   5       50.71       79.63     10.56 o 
   7   1   5      558.61      506.54     17.40 o 
   8   1   5     2448.38     2341.40     89.15 o 
   9   1   5      369.07      337.15     16.17 o 
  10   1   5      403.40      409.44     18.31 o 
  11   1   5      543.11      538.53     25.97 o 
  12   1   5      522.91      544.35     34.36 o 
  13   1   5      350.81      372.54     28.06 o 
  15   1   5      271.06      322.75     41.64 o 
  16   1   5      106.38      173.44     36.10 o 
   1   2   5      873.03      832.98     38.15 o 
   2   2   5     1642.04     1594.68     67.48 o 
   3   2   5     1810.67     1792.84     92.29 o 
   4   2   5      962.37     1030.97     49.60 o 
   5   2   5     5546.49     5540.09    199.21 o 
   6   2   5      387.75      338.55     18.99 o 
   7   2   5      108.70      110.22     11.80 o 
   8   2   5      280.42      279.02     18.36 o 
   9   2   5      822.72      773.79     48.20 o 
  10   2   5     1406.30     1368.08     74.96 o 
  11   2   5      238.41      232.43     25.98 o 
  12   2   5      108.50       99.17     20.23 o 
  13   2   5      695.20      651.58     44.10 o 
  14   2   5      222.96      290.85     46.24 o 
   0   3   5      494.97      537.45     33.59 o 
   1   3   5     1757.48     1771.98     57.41 o 
   2   3   5      893.85      897.30     32.98 o 
   4   3   5      954.92      969.07     43.53 o 
   5   3   5     2297.61     2215.30     89.46 o 
   6   3   5      479.09      465.57     30.45 o 
   7   3   5     1890.67     1877.27     82.16 o 
   8   3   5       19.30       11.52     15.12 o 
   9   3   5      227.87      185.09     24.52 o 
  10   3   5        7.49       12.38     17.31 o 
  11   3   5      723.29      782.40     47.16 o 
  12   3   5      163.16      154.23     27.42 o 
  13   3   5      175.30      185.33     28.71 o 
  14   3   5       51.11       26.67     23.47 o 
   1   4   5     1619.55     1622.14     62.92 o 
   2   4   5        6.10        7.96     10.40 o 
   3   4   5      608.37      570.46     28.19 o 
   4   4   5      487.74      481.79     27.06 o 
   5   4   5     1772.82     1714.30     67.95 o 
   6   4   5      151.50      140.25     22.83 o 
   7   4   5      178.66      168.13     24.62 o 
   8   4   5       44.08        6.86     14.67 o 
   9   4   5      655.51      602.68     43.25 o 
  10   4   5       11.13        0.71     21.05 o 
  11   4   5       11.36       13.34     22.73 o 
  12   4   5       57.43       32.94     24.49 o 
   0   5   5     1318.61     1420.47     99.56 o 
   1   5   5      537.96      499.48     30.48 o 
   2   5   5      159.77      179.02     20.60 o 
   3   5   5       76.31       70.09     18.82 o 
   4   5   5      326.51      352.59     33.73 o 
   5   5   5      231.66      242.90     39.37 o 
   6   5   5       51.33       50.05     22.54 o 
   7   5   5      379.88      366.77     35.83 o 
   8   5   5      101.07       55.90     24.34 o 
   9   5   5       61.32       40.37     24.41 o 
   1   6   5      173.37      183.83     43.23 o 
   2   6   5      151.04      200.78     43.27 o 
   3   6   5       85.08       78.05     37.35 o 
   4   6   5       25.37      113.92     55.87 o 
   0   0   6    38081.61    36895.41   2381.12 o 
   2   0   6     6124.85     6834.95    411.74 o 
   4   0   6     9895.99     9939.96    598.23 o 
   6   0   6     2139.21     2081.73    131.92 o 
   8   0   6     4240.49     4269.57    272.95 o 
  10   0   6     1279.43     1357.54     79.72 o 
  14   0   6      449.60      498.89     47.31 o 
   1   1   6     5991.63     6265.35    380.23 o 
   2   1   6    17369.29    17655.66    749.36 o 
   3   1   6     1870.36     1967.01     92.18 o 
   4   1   6      141.83      143.30     16.23 o 
   5   1   6     3414.12     3743.08    129.78 o 
   6   1   6     4329.13     4370.48    161.77 o 
   7   1   6       36.28       33.83     10.91 o 
   8   1   6     1484.91     1448.70     52.79 o 
   9   1   6      396.08      372.99     19.34 o 
  10   1   6     1411.55     1453.90     48.10 o 
  11   1   6      145.12      156.53     12.94 o 
  12   1   6      490.72      516.57     34.22 o 
  13   1   6      251.03      246.93     39.07 o 
  15   1   6      203.27      202.42     35.20 o 
  16   1   6      196.75      222.59     39.45 o 
   0   2   6     6973.42     6817.26    445.31 o 
   1   2   6     3772.32     3817.01    167.13 o 
   2   2   6       24.82       20.15      7.58 o 
   3   2   6     1526.66     1569.14     71.13 o 
   4   2   6     5264.65     5596.27    205.39 o 
   5   2   6      620.21      631.24     34.74 o 
   6   2   6      161.25      153.09     19.68 o 
   7   2   6     2988.69     2871.16    106.80 o 
   8   2   6     1835.89     1811.80     71.65 o 
   9   2   6      217.66      215.19     17.11 o 
  10   2   6      460.24      508.23     33.97 o 
  11   2   6      620.01      581.78     39.58 o 
  12   2   6      264.50      337.97     67.61 o 
  13   2   6        2.81       -3.32     17.64 o 
  14   2   6      204.48      259.51     42.16 o 
  15   2   6      312.59      412.95     55.90 o 
   1   3   6     1865.87     1820.13     61.41 o 
   2   3   6      848.62      813.88     30.64 o 
   3   3   6      561.54      563.70     25.32 o 
   4   3   6      263.91      287.33     18.44 o 
   5   3   6     3206.55     3188.60    150.16 o 
   6   3   6      405.31      411.70     27.43 o 
   7   3   6     1528.43     1534.50     61.14 o 
   8   3   6      292.61      280.62     26.00 o 
   9   3   6     1829.42     1839.02     97.55 o 
  10   3   6       97.48       88.42     21.21 o 
  11   3   6      170.07      144.32     24.91 o 
  12   3   6       50.38       27.20     20.40 o 
  13   3   6      375.45      423.79     37.54 o 
  14   3   6       40.36       48.77     24.66 o 
   0   4   6      142.16      156.86     19.56 o 
   1   4   6     1400.58     1340.67     48.30 o 
   2   4   6      907.27      894.42     42.16 o 
   3   4   6     1836.84     1782.83     71.73 o 
   4   4   6      192.97      196.07     18.80 o 
   5   4   6      551.83      546.41     31.74 o 
   6   4   6      169.37      146.58     22.27 o 
   7   4   6      661.96      673.68     45.09 o 
   8   4   6       16.19        4.78     15.24 o 
   9   4   6      294.17      249.85     31.67 o 
  10   4   6       15.72      -15.97     20.69 o 
  11   4   6      440.35      464.49     41.88 o 
  12   4   6        3.38        2.06     22.71 o 
   1   5   6      997.37     1016.06     47.60 o 
   2   5   6      265.38      319.40     24.46 o 
   3   5   6      137.69      139.97     18.73 o 
   4   5   6       14.60       15.48     19.57 o 
   5   5   6      342.01      335.68     32.48 o 
   6   5   6      119.24      107.84     23.68 o 
   7   5   6       46.50       37.15     22.13 o 
   8   5   6      180.07      132.57     27.41 o 
   9   5   6      309.87      387.50     40.02 o 
   0   6   6      275.49      350.57     51.52 o 
   1   6   6        9.43       -7.13     31.04 o 
   2   6   6       23.61       26.83     34.86 o 
   3   6   6        6.79        7.99     32.07 o 
   2   0   7    13624.77    14425.04    856.46 o 
   4   0   7     4035.48     4372.65    288.53 o 
   6   0   7     9161.28     8650.98    602.48 o 
   8   0   7       99.45       56.80     14.30 o 
  12   0   7     2579.90     2650.25    163.13 o 
  14   0   7      565.69      623.95     50.66 o 
   0   1   7    19460.06    19258.25   1325.12 o 
   2   1   7     1771.78     1716.69     81.16 o 
   3   1   7     3924.36     4096.97    188.31 o 
   4   1   7     3155.78     3166.93    155.91 o 
   5   1   7     1431.69     1427.50     52.45 o 
   6   1   7     3225.52     3280.31    119.26 o 
   7   1   7      626.00      585.12     23.92 o 
   8   1   7     4255.70     4095.59    147.98 o 
   9   1   7      274.61      272.58     16.20 o 
  10   1   7     1100.92     1054.52     45.17 o 
  11   1   7     1007.99      988.84     36.91 o 
  12   1   7      777.71      798.44     43.77 o 
  13   1   7       78.75       55.17     28.08 o 
  15   1   7       33.55       51.26     30.35 o 
  16   1   7      131.94      155.06     35.50 o 
   1   2   7      990.21      902.71     47.10 o 
   2   2   7     3967.30     3803.73    177.67 o 
   3   2   7     1926.76     1931.46     94.33 o 
   4   2   7     3207.88     3440.23    129.70 o 
   5   2   7     5810.09     5760.29    268.76 o 
   6   2   7     1674.84     1759.51     89.74 o 
   7   2   7       69.00       55.67     13.37 o 
   8   2   7       67.33       64.48     11.42 o 
   9   2   7      372.61      373.75     22.81 o 
  10   2   7      716.82      738.82     44.51 o 
  11   2   7       80.30       62.01     28.83 o 
  12   2   7      179.77      190.89     25.18 o 
  13   2   7      935.45      995.03     78.05 o 
  14   2   7       60.51       37.56     30.27 o 
  15   2   7       19.64        3.13     30.35 o 
   0   3   7       16.39       20.19      9.88 o 
   1   3   7     3788.11     3936.70    137.76 o 
   2   3   7      104.92      121.17     10.39 o 
   3   3   7     3366.60     3575.01    115.49 o 
   4   3   7      318.17      306.66     20.08 o 
   5   3   7      101.75       56.05     25.70 o 
   6   3   7      191.95      209.35     21.09 o 
   7   3   7     2360.57     2341.38     89.79 o 
   8   3   7      466.08      430.60     34.82 o 
   9   3   7       60.26       39.13     16.04 o 
  10   3   7       32.58       26.19     18.22 o 
  11   3   7      623.74      616.81     45.34 o 
  12   3   7       35.28       40.54     21.66 o 
  13   3   7      146.18      175.84     27.87 o 
  14   3   7       36.28       42.84     24.08 o 
   1   4   7     1628.20     1545.98     58.92 o 
   2   4   7      770.81      782.29     37.24 o 
   3   4   7     1270.66     1262.33     51.83 o 
   4   4   7      360.65      356.10     23.37 o 
   5   4   7      722.61      708.49     37.23 o 
   6   4   7       40.14       34.35     17.97 o 
   7   4   7      552.72      486.66     52.59 o 
   8   4   7       53.90       -0.27     15.81 o 
   9   4   7     1156.52     1088.69     67.34 o 
  10   4   7        2.64       -7.55     21.18 o 
  11   4   7       84.93       44.26     24.09 o 
  12   4   7        0.04      -22.43     22.43 o 
   0   5   7       80.16      106.08     31.00 o 
   1   5   7      146.85      129.51     19.98 o 
   2   5   7      571.34      592.86     32.63 o 
   3   5   7      961.12      975.34     47.17 o 
   4   5   7      475.68      494.34     52.83 o 
   5   5   7      459.94      458.49     38.25 o 
   6   5   7      205.64      224.49     29.87 o 
   7   5   7      365.74      404.32     36.98 o 
   8   5   7      232.86      282.89     33.35 o 
   9   5   7       27.08        2.24     24.29 o 
   1   6   7      100.56      101.80     25.54 o 
   2   6   7      462.49      502.84     61.35 o 
   3   6   7       30.46       46.45     36.71 o 
   0   0   8    41208.40    42530.81   2727.31 o 
   2   0   8     5341.35     5292.86    350.27 o 
   6   0   8      542.01      480.77     34.39 o 
   8   0   8     5062.02     5096.11    316.91 o 
  12   0   8     2323.59     2390.78    137.85 o 
   1   1   8      557.38      547.62     39.75 o 
   2   1   8     7265.51     7595.97    335.21 o 
   3   1   8      469.85      495.79     20.70 o 
   4   1   8      145.55      139.52     16.74 o 
   5   1   8     1274.73     1270.26     50.14 o 
   6   1   8     4954.19     5000.92    177.56 o 
   7   1   8      536.27      526.28     22.67 o 
   8   1   8       99.41       93.99     11.44 o 
  10   1   8      907.64      910.25     37.98 o 
  11   1   8      335.28      300.08     22.95 o 
  12   1   8      562.32      551.87     52.07 o 
  13   1   8      500.93      500.22     54.31 o 
  15   1   8       79.63       84.79     29.32 o 
   0   2   8     1793.45     1707.46    115.01 o 
   1   2   8     3237.57     3268.13    167.54 o 
   2   2   8      165.20      148.59     22.60 o 
   4   2   8     3185.11     3323.38    142.94 o 
   5   2   8     1962.61     2125.53     95.32 o 
   6   2   8      422.55      442.67     26.47 o 
   7   2   8     2890.95     2737.81    135.01 o 
   8   2   8      221.48      198.57     33.98 o 
   9   2   8       18.14       20.12     10.69 o 
  10   2   8      288.40      268.48     25.64 o 
  11   2   8      501.14      499.72     35.99 o 
  12   2   8     1184.84     1193.06     65.01 o 
  13   2   8      187.90      235.09     43.57 o 
  14   2   8      178.05      201.00     41.94 o 
  15   2   8      312.23      397.92     52.93 o 
   1   3   8      784.71      761.79     27.32 o 
   2   3   8      671.82      697.02     27.72 o 
   3   3   8     1683.16     1627.76     54.92 o 
   4   3   8      100.33      114.02     13.29 o 
   5   3   8     1872.96     1814.09    100.69 o 
   6   3   8      987.30      986.64     50.44 o 
   7   3   8     2425.93     2416.72     99.40 o 
   8   3   8       16.09      -14.59     14.59 o 
   9   3   8      505.55      566.19     36.70 o 
  10   3   8       46.19       24.08     18.81 o 
  11   3   8      101.04      107.18     26.06 o 
  12   3   8       20.82        8.19     20.04 o 
  13   3   8      635.49      653.20     47.26 o 
  14   3   8       55.79       81.52     36.71 o 
   0   4   8       40.18       28.47     13.96 o 
   1   4   8      695.35      706.79     31.38 o 
   2   4   8      379.53      379.91     23.67 o 
   3   4   8     1402.73     1414.92     59.30 o 
   4   4   8      176.74      195.23     18.53 o 
   5   4   8       27.35       31.23     13.16 o 
   6   4   8       71.35       67.70     20.10 o 
   7   4   8      939.92      925.14     85.35 o 
   8   4   8       98.72      113.94     35.85 o 
   9   4   8      180.95      134.76     26.23 o 
  10   4   8      371.04      323.70     37.26 o 
  11   4   8      430.54      462.78     39.04 o 
  12   4   8       62.57       52.31     25.41 o 
   1   5   8      125.27      135.25     23.68 o 
   2   5   8      388.62      389.93     27.85 o 
   3   5   8      193.41      184.53     20.91 o 
   4   5   8      118.65      130.39     24.26 o 
   5   5   8      213.30      229.24     56.20 o 
   6   5   8      358.49      348.15     42.11 o 
   7   5   8      110.47       76.89     24.46 o 
   8   5   8       35.37       38.36     32.13 o 
   9   5   8      352.30      423.68     60.96 o 
   0   6   8      459.23      462.19     56.15 o 
   1   6   8       74.90       74.22     25.07 o 
   2   6   8       48.72       41.64     34.77 o 
   3   6   8       96.67       32.76     35.93 o 
   2   0   9    20293.24    20757.07   1300.78 o 
   4   0   9     1719.49     1882.19    109.82 o 
   6   0   9     7901.92     8741.26    544.74 o 
   8   0   9     2422.84     2349.70    148.92 o 
  12   0   9      965.67     1078.83     81.48 o 
   0   1   9     8385.14     8444.87    506.19 o 
   1   1   9      402.38      368.56     30.57 o 
   2   1   9      934.62      955.98     47.26 o 
   3   1   9     1542.47     1573.32     57.20 o 
   4   1   9     5908.73     6044.46    266.33 o 
   5   1   9       23.71       14.49      4.92 o 
   6   1   9      581.42      669.64     30.28 o 
   7   1   9      803.40      780.88     35.86 o 
   8   1   9     3483.15     3436.72    126.43 o 
   9   1   9      371.83      341.07     18.66 o 
  10   1   9     1043.61      990.16     39.77 o 
  11   1   9      760.90      729.30     58.21 o 
  12   1   9     1604.31     1560.73    131.71 o 
  13   1   9        3.66        9.10     24.04 o 
   1   2   9     4329.48     4374.57    186.40 o 
   2   2   9     1528.37     1448.33    116.98 o 
   3   2   9      510.44      478.83     32.57 o 
   4   2   9        8.85       -2.17      8.62 o 
   5   2   9     2512.22     2620.86    117.15 o 
   6   2   9     1264.73     1220.02     67.27 o 
   7   2   9      639.54      651.34     47.09 o 
   8   2   9     1015.80      942.01     50.74 o 
   9   2   9      883.00      793.91     43.16 o 
  10   2   9      383.99      383.95     23.35 o 
  11   2   9       40.42       25.54     25.07 o 
  12   2   9      216.55      218.43     69.44 o 
  13   2   9      517.06      519.54     59.20 o 
  14   2   9      207.76      235.17     47.39 o 
  15   2   9        5.75       23.40     33.40 o 
   0   3   9      412.79      407.45     24.88 o 
   1   3   9     2662.55     2566.05     81.49 o 
   2   3   9      171.77      203.90     13.07 o 
   3   3   9     1856.02     1821.60     81.22 o 
   4   3   9      759.81      742.32     44.18 o 
   5   3   9      961.53      989.22     41.34 o 
   6   3   9      374.63      310.31     31.95 o 
   7   3   9     3173.27     3264.44    123.29 o 
   8   3   9       57.86       40.40     13.58 o 
   9   3   9      354.89      363.96     31.85 o 
  10   3   9        8.32       11.24     16.34 o 
  11   3   9      607.31      606.94     43.19 o 
  12   3   9       81.53       54.04     32.33 o 
  13   3   9       15.20        7.35     20.91 o 
   1   4   9     2504.63     2464.60     82.94 o 
   2   4   9      125.02      128.26     15.95 o 
   3   4   9      134.63      124.62     16.83 o 
   4   4   9      398.76      383.87     24.93 o 
   5   4   9      903.87      905.66     41.70 o 
   6   4   9       64.75       44.10     14.84 o 
   7   4   9      791.80      736.50     50.85 o 
   8   4   9      305.50      348.89     45.12 o 
   9   4   9      562.75      559.07     43.49 o 
  10   4   9      114.83       89.87     25.21 o 
  11   4   9       20.00       39.30     23.97 o 
  12   4   9        5.33      -22.05     22.05 o 
   0   5   9      435.83      445.57     51.17 o 
   1   5   9      661.18      657.05     45.23 o 
   2   5   9       91.47       75.83     17.25 o 
   3   5   9      251.21      248.10     23.29 o 
   4   5   9      681.06      680.74     36.50 o 
   5   5   9       64.80       79.61     24.04 o 
   6   5   9       48.83       56.07     30.70 o 
   7   5   9      237.52      262.92     71.46 o 
   8   5   9       24.18       20.20     29.88 o 
   9   5   9       45.56       32.95     20.54 o 
   1   6   9       70.63       83.07     24.44 o 
   2   6   9      248.12      305.36     51.86 o 
   0   0  10     1443.68     1548.83    103.03 o 
   2   0  10      282.84      237.06     20.35 o 
   4   0  10    10968.27    11012.23    668.59 o 
   6   0  10       91.56       92.43     12.66 o 
   8   0  10     5947.97     6003.70    367.95 o 
   1   1  10     1580.76     1695.18    121.71 o 
   2   1  10    12739.03    12933.77    489.68 o 
   3   1  10     4002.81     4197.99    157.09 o 
   4   1  10     2135.39     2240.38     84.75 o 
   5   1  10     1476.32     1446.28     54.84 o 
   6   1  10      781.32      726.59     31.71 o 
   7   1  10      175.99      207.56     13.23 o 
   8   1  10      297.72      266.86     15.56 o 
   9   1  10      726.29      717.34     30.53 o 
  10   1  10     2748.35     2651.76    118.60 o 
  11   1  10      346.92      347.65     38.25 o 
  12   1  10      763.88      750.72     61.00 o 
  13   1  10      225.30      214.48     36.71 o 
   0   2  10    12208.69    12773.26    821.68 o 
   2   2  10      370.28      414.96     35.63 o 
   3   2  10     5070.12     4846.72    243.74 o 
   4   2  10     2424.71     2388.65    110.30 o 
   5   2  10     2188.61     2144.56    101.70 o 
   6   2  10      425.67      429.35     28.28 o 
   7   2  10     1544.26     1484.14     75.46 o 
   8   2  10     1315.49     1316.38     71.74 o 
   9   2  10      187.62      156.09     29.06 o 
  10   2  10      156.31      146.09     28.76 o 
  11   2  10      568.48      524.75     38.89 o 
  12   2  10      154.90      170.34     54.07 o 
  13   2  10      199.37      233.15     42.33 o 
  14   2  10       17.24       46.15     32.80 o 
   1   3  10     3783.51     3644.94    185.28 o 
   2   3  10      263.38      274.15     18.09 o 
   3   3  10     1778.54     1735.36     85.52 o 
   4   3  10      104.27      102.13     22.32 o 
   5   3  10     3048.23     3086.00    140.61 o 
   6   3  10     1017.72     1032.20     44.26 o 
   7   3  10      715.77      689.59     33.55 o 
   8   3  10      217.85      245.88     20.74 o 
   9   3  10     1101.44     1127.42     63.32 o 
  10   3  10       58.98       38.36     19.50 o 
  11   3  10      134.06      120.12     23.76 o 
  12   3  10      115.86       94.86     24.86 o 
  13   3  10      373.34      380.99     52.80 o 
   0   4  10      171.45      159.93     21.08 o 
   1   4  10      766.61      776.68     36.17 o 
   2   4  10       84.25       59.64     13.02 o 
   3   4  10      982.20      970.39     46.39 o 
   4   4  10      456.10      448.13     27.74 o 
   5   4  10      883.14      866.37     43.07 o 
   6   4  10      397.03      374.53     25.76 o 
   7   4  10     1190.54     1271.40     75.84 o 
   8   4  10       92.85       63.49     19.02 o 
   9   4  10       80.12       53.45     21.07 o 
  10   4  10      132.48      130.32     27.55 o 
  11   4  10      345.26      364.47     55.06 o 
   1   5  10      264.12      301.96     32.25 o 
   2   5  10      185.73      211.50     22.47 o 
   3   5  10      194.65      184.94     21.43 o 
   4   5  10       29.44       35.05     16.27 o 
   5   5  10      509.89      484.50     40.30 o 
   6   5  10       30.08       20.45     26.21 o 
   7   5  10       79.93       82.83     23.89 o 
   8   5  10       39.83       43.64     24.61 o 
   0   6  10      175.92      225.43     46.15 o 
   1   6  10       91.83      100.46     25.85 o 
   2   0  11     8302.79     8651.16    393.66 o 
   4   0  11     3540.71     3725.65    257.54 o 
   0   1  11     7151.96     7361.27    489.66 o 
   1   1  11      491.67      435.23     36.53 o 
   2   1  11     2173.92     2268.04     88.06 o 
   3   1  11      537.36      592.13     24.17 o 
   4   1  11     8481.02     8629.51    326.55 o 
   5   1  11      262.95      272.35     20.37 o 
   6   1  11      620.57      608.82     24.31 o 
   7   1  11      904.17      873.03     36.66 o 
   8   1  11     2070.01     2046.84     81.46 o 
   9   1  11     1121.29     1058.60     55.99 o 
  10   1  11      942.42      870.22     55.04 o 
  12   1  11      834.66      777.68     63.36 o 
   1   2  11      447.96      380.76     26.90 o 
   2   2  11      297.49      240.58     28.12 o 
   3   2  11     2157.56     2123.49    100.36 o 
   4   2  11       12.05       24.96      9.92 o 
   5   2  11     1111.88     1052.51     61.93 o 
   6   2  11     4609.49     4521.25    211.55 o 
   7   2  11      196.74      203.32     19.09 o 
   8   2  11      335.27      340.54     26.63 o 
   9   2  11     2584.35     2477.63    121.14 o 
  10   2  11      997.25      934.02     55.30 o 
  11   2  11      119.53      107.52     20.75 o 
  12   2  11      103.00       85.26     30.95 o 
  13   2  11      156.59      161.63     38.04 o 
  14   2  11      100.79      108.48     34.86 o 
   0   3  11      332.26      292.18     34.77 o 
   1   3  11      446.91      454.94     30.11 o 
   2   3  11      157.41      178.84     39.17 o 
   3   3  11     2571.30     2436.21    116.46 o 
   4   3  11      130.94      113.64     23.48 o 
   5   3  11     1641.57     1539.91     86.37 o 
   6   3  11      695.89      686.04     42.50 o 
   7   3  11       76.85       84.84     14.06 o 
   8   3  11      130.74      146.68     17.49 o 
   9   3  11      224.19      219.53     47.74 o 
  10   3  11       46.73       -8.64     17.04 o 
  11   3  11     1078.03     1076.58     63.47 o 
  12   3  11      281.77      290.36     34.99 o 
  13   3  11       16.82        4.44     22.39 o 
   1   4  11     1147.33     1135.77     53.58 o 
   2   4  11      114.06       96.76     15.44 o 
   3   4  11      733.91      691.04     34.66 o 
   4   4  11       38.21       18.66     13.27 o 
   5   4  11      563.32      584.15     33.96 o 
   6   4  11       71.99       56.02     23.36 o 
   7   4  11      391.81      394.48     45.46 o 
   8   4  11      171.27       98.06     32.41 o 
   9   4  11     1626.67     1579.76     87.21 o 
  10   4  11      125.23       98.00     29.13 o 
  11   4  11       32.08       15.95     22.69 o 
   0   5  11      282.52      356.11     45.81 o 
   1   5  11      440.70      423.00     35.43 o 
   2   5  11       21.20       21.69     15.43 o 
   3   5  11      647.27      663.88     36.78 o 
   4   5  11      183.43      195.08     31.43 o 
   5   5  11       61.51       94.46     23.62 o 
   6   5  11       13.21        0.63     21.81 o 
   7   5  11      169.03      136.89     30.07 o 
   8   5  11      103.75       84.92     33.06 o 
   0   0  12     9040.56     8791.28    566.03 o 
   2   0  12     3864.01     4190.26    192.80 o 
   4   0  12    12011.38    12768.33    844.44 o 
   6   0  12      215.30      183.23     20.95 o 
   1   1  12     2529.49     2648.32    154.25 o 
   2   1  12     5577.15     5688.89    190.97 o 
   3   1  12      658.58      734.29     33.43 o 
   4   1  12     1267.08     1499.83     55.42 o 
   5   1  12     1444.82     1586.94     58.78 o 
   6   1  12     3840.34     3736.98    132.52 o 
   7   1  12       50.36       68.67     13.97 o 
   8   1  12     1145.44     1048.95     55.31 o 
   9   1  12      329.04      336.60     27.90 o 
  10   1  12      717.02      790.86     71.35 o 
  11   1  12       89.40       85.17     25.29 o 
  12   1  12       84.64       91.96     26.14 o 
   0   2  12     1786.15     1725.02    118.74 o 
   1   2  12     4330.93     4492.08    212.52 o 
   2   2  12       39.44       33.66     15.11 o 
   3   2  12     1149.93     1093.54     62.08 o 
   4   2  12     1962.14     2000.77    107.01 o 
   5   2  12      466.04      508.32     28.96 o 
   6   2  12      158.47      170.94     22.26 o 
   7   2  12     2583.75     2509.78    108.90 o 
   8   2  12     2478.64     2431.66    107.41 o 
   9   2  12      839.09      766.28     46.20 o 
  10   2  12      115.88      130.13     41.36 o 
  11   2  12     1303.78     1161.35     98.05 o 
  12   2  12      194.05      183.01     38.89 o 
  13   2  12       14.47       37.95     29.54 o 
  14   2  12      334.18      419.04     55.34 o 
   1   3  12     1578.28     1539.00     73.75 o 
   2   3  12      645.91      667.41     39.25 o 
   3   3  12      561.36      561.76     36.13 o 
   4   3  12      197.32      218.68     35.50 o 
   5   3  12     1792.18     1811.01     96.71 o 
   6   3  12       75.23       69.40     17.16 o 
   7   3  12      984.26      990.72     56.42 o 
   8   3  12       27.13       17.07     12.57 o 
   9   3  12     1211.68     1222.52     70.66 o 
  10   3  12      286.37      293.43     52.18 o 
  11   3  12       44.81       53.47     27.41 o 
  12   3  12       31.65       -0.28     18.86 o 
  13   3  12      429.40      434.45     53.83 o 
   0   4  12      156.31      113.75     18.41 o 
   1   4  12     1120.53     1168.10     52.12 o 
   2   4  12       93.24       71.05     14.95 o 
   3   4  12      766.79      761.34     36.79 o 
   4   4  12       41.37       42.65     13.99 o 
   5   4  12      179.08      178.92     19.97 o 
   6   4  12       33.04       27.22     12.69 o 
   7   4  12      947.43      955.59     56.05 o 
   8   4  12      134.26      117.53     24.78 o 
   9   4  12        2.35       -4.96     21.10 o 
  10   4  12      177.42      140.85     31.02 o 
  11   4  12      235.53      213.88     53.86 o 
   1   5  12      350.32      371.74     32.25 o 
   2   5  12      255.98      288.54     25.00 o 
   3   5  12       85.67       91.69     18.74 o 
   4   5  12       72.26       60.09     18.31 o 
   5   5  12      161.60      180.05     27.50 o 
   6   5  12      305.04      302.50     35.65 o 
   7   5  12      118.23      106.97     27.27 o 
   8   5  12       26.09      -11.81     20.27 o 
   2   0  13    24891.69    27047.54   1221.72 o 
   4   0  13     5906.86     6597.20    425.61 o 
   6   0  13     4325.19     4388.40    280.59 o 
   0   1  13     6409.94     6238.48    420.76 o 
   1   1  13     2366.45     2537.60    153.43 o 
   2   1  13     1056.28     1141.64     45.90 o 
   3   1  13     1048.24     1313.90     55.72 o 
   4   1  13     3874.30     3595.26    136.85 o 
   5   1  13      735.42      689.26     41.22 o 
   6   1  13       80.79       71.18     13.16 o 
   7   1  13     3187.09     3066.47    148.39 o 
   8   1  13     5438.02     5313.77    257.52 o 
   9   1  13      560.08      550.78     34.18 o 
  10   1  13     1666.65     1606.66    115.57 o 
  11   1  13      362.29      352.50     40.01 o 
  12   1  13      381.42      425.44     44.82 o 
  14   1  13       84.04      121.66     34.60 o 
   1   2  13     2614.56     2600.01    123.23 o 
   2   2  13     4597.53     4500.41    276.51 o 
   3   2  13      828.02      832.09     48.14 o 
   4   2  13      688.52      678.40     39.99 o 
   5   2  13     4207.58     4086.71    183.69 o 
   6   2  13      410.89      394.07     26.79 o 
   7   2  13     1064.96     1036.56     52.05 o 
   8   2  13      721.81      676.22     40.71 o 
   9   2  13       57.78       88.35     21.19 o 
  10   2  13      247.30      285.61     36.58 o 
  11   2  13      142.02      161.83     44.09 o 
  13   2  13      873.78      877.02     78.73 o 
  14   2  13      124.92      164.68     41.00 o 
   1   3  13     2029.83     2096.15    101.25 o 
   2   3  13      126.73      107.77     16.74 o 
   3   3  13     2511.27     2314.15    157.81 o 
   4   3  13      680.63      679.54     40.05 o 
   5   3  13      425.56      460.04     33.04 o 
   6   3  13      227.36      237.57     24.66 o 
   7   3  13     3557.70     3447.71    167.62 o 
   8   3  13      234.61      279.87     27.94 o 
   9   3  13        6.37       16.96     13.46 o 
  10   3  13       97.26       63.55     25.91 o 
  11   3  13      459.87      485.73     38.70 o 
  12   3  13       45.74       31.94     22.07 o 
  13   3  13       97.51       52.25     35.98 o 
   1   4  13      773.36      762.92     39.40 o 
   2   4  13      175.45      163.62     18.72 o 
   3   4  13      663.71      654.74     36.19 o 
   4   4  13      103.48      106.71     19.51 o 
   5   4  13     1096.81     1145.79     52.50 o 
   6   4  13       25.46       13.91     14.08 o 
   7   4  13      174.15      213.39     22.16 o 
   8   4  13       31.87       16.30     19.42 o 
   9   4  13      297.03      311.47     35.86 o 
  10   4  13      158.98      131.58     28.11 o 
  11   4  13       15.32        1.23     22.96 o 
   0   5  13      178.85      215.51     38.72 o 
   1   5  13      212.74      220.26     27.43 o 
   2   5  13       31.32       36.33     16.06 o 
   3   5  13      334.91      328.92     45.21 o 
   4   5  13      213.46      220.74     37.39 o 
   5   5  13       85.41      119.35     21.01 o 
   6   5  13       63.45       41.69     23.30 o 
   7   5  13      156.64      169.67     58.58 o 
   8   5  13       87.12       57.05     21.00 o 
   0   0  14    15536.51    15717.93   1008.39 o 
   2   0  14      645.76      730.50     38.35 o 
   6   0  14     1638.71     1595.46    106.60 o 
   1   1  14     3627.65     3669.12    190.60 o 
   2   1  14     4316.99     4244.74    174.58 o 
   3   1  14      245.57      260.19     13.89 o 
   4   1  14      573.40      593.10     29.14 o 
   5   1  14      851.70      884.98     49.07 o 
   6   1  14     4983.77     5170.05    235.02 o 
   7   1  14      160.67      154.93     17.75 o 
   8   1  14      485.33      511.93     40.70 o 
   9   1  14      172.69      125.57     46.02 o 
  11   1  14      267.04      273.94     37.22 o 
  12   1  14      262.82      290.25     41.73 o 
  13   1  14      117.49      139.57     33.01 o 
   0   2  14      275.99      252.09     31.21 o 
   1   2  14      576.20      572.38     35.94 o 
   2   2  14       57.46       70.88     19.23 o 
   3   2  14     2604.13     2572.81    118.21 o 
   4   2  14     2149.39     2081.65    103.88 o 
   5   2  14      195.52      241.05     31.81 o 
   6   2  14      466.71      491.59     30.46 o 
   7   2  14     2132.37     1959.94    108.00 o 
   8   2  14      747.05      744.42     47.46 o 
   9   2  14      776.92      767.43     46.18 o 
  10   2  14       62.70       56.22     16.71 o 
  11   2  14      845.55      795.81     48.32 o 
  13   2  14       21.44       -8.37     26.62 o 
  14   2  14      105.96      137.63     42.11 o 
   1   3  14     1556.73     1564.00     84.50 o 
   2   3  14      321.55      334.95     26.14 o 
   3   3  14     1085.78     1073.81     79.25 o 
   4   3  14       35.43       45.08     15.04 o 
   6   3  14       11.53        7.94     14.70 o 
   7   3  14      839.26      812.06     48.49 o 
   8   3  14       49.82       21.09     20.50 o 
   9   3  14     1343.08     1317.83     75.49 o 
  10   3  14      156.66      140.59     40.46 o 
  11   3  14       34.90       16.14     20.02 o 
  12   3  14       13.43       16.53     21.12 o 
  13   3  14      493.28      456.18     61.95 o 
   0   4  14      306.40      315.72     26.94 o 
   1   4  14      280.11      298.62     23.17 o 
   2   4  14      136.23      132.98     17.67 o 
   3   4  14     1684.32     1717.38     74.14 o 
   4   4  14       36.07       20.05     13.65 o 
   5   4  14      254.00      277.46     29.64 o 
   6   4  14        0.60       -6.20     13.54 o 
   7   4  14      970.89      972.17     49.96 o 
   8   4  14      329.59      354.21     36.32 o 
   9   4  14      134.12       85.39     23.24 o 
  10   4  14       34.52       19.72     25.44 o 
  11   4  14      140.66      134.25     29.91 o 
   1   5  14      467.81      462.93     38.54 o 
   2   5  14      309.33      345.73     44.97 o 
   3   5  14      108.90      107.63     20.22 o 
   4   5  14       20.61       19.04     16.82 o 
   5   5  14      123.51      159.07     24.67 o 
   6   5  14      157.60      149.88     29.72 o 
   7   5  14      118.73      116.58     27.97 o 
   2   0  15     5233.30     5407.74    238.90 o 
   4   0  15      377.55      362.38     21.72 o 
   0   1  15     9711.33     9785.02    603.34 o 
   1   1  15      147.30      168.42     27.15 o 
   2   1  15      169.64      119.99     19.79 o 
   3   1  15     2469.47     2402.29     88.14 o 
   4   1  15     3404.81     3593.02    135.59 o 
   5   1  15     1932.16     1953.67     95.08 o 
   6   1  15      662.03      677.98     47.22 o 
   7   1  15      328.30      324.42     23.86 o 
   8   1  15     1985.67     1968.58     95.43 o 
   9   1  15       31.15       34.82     20.95 o 
  10   1  15      311.17      276.99     34.82 o 
  11   1  15      496.65      491.81     53.88 o 
  12   1  15     1117.25     1097.25     99.94 o 
  13   1  15      166.63      169.27     34.86 o 
   2   2  15     1472.69     1424.21    106.51 o 
   3   2  15     1315.12     1275.98     63.32 o 
   4   2  15       24.19       13.13     11.97 o 
   5   2  15     2658.02     2649.68    130.64 o 
   6   2  15     2780.76     2745.03    130.47 o 
   7   2  15      289.98      269.27     25.61 o 
   8   2  15      214.13      231.00     23.93 o 
   9   2  15      863.93      805.21     43.21 o 
  10   2  15      828.61      842.79     48.37 o 
  11   2  15      106.65       79.42     27.05 o 
  13   2  15      385.53      364.31     49.24 o 
  14   2  15       96.73      118.36     41.04 o 
   1   3  15     1501.58     1532.35     84.51 o 
   2   3  15       18.59       18.04     13.54 o 
   3   3  15      655.96      644.55     57.31 o 
   4   3  15      512.45      511.93     36.41 o 
   5   3  15     1225.89     1250.23     60.32 o 
   6   3  15      531.68      544.33     39.00 o 
   7   3  15      718.88      740.28     46.53 o 
   8   3  15       24.80       27.63     17.08 o 
   9   3  15      236.72      247.94     28.69 o 
  10   3  15       17.10        1.20     26.02 o 
  11   3  15      328.61      336.45     64.05 o 
  12   3  15      160.07      149.88     53.19 o 
   1   4  15      665.18      683.64     33.50 o 
   2   4  15       52.76       63.29     15.08 o 
   3   4  15      442.44      467.20     28.67 o 
   4   4  15       33.52       21.29     14.50 o 
   5   4  15      602.12      631.29     42.45 o 
   6   4  15       51.46       30.88     18.21 o 
   7   4  15      689.21      664.35     38.78 o 
   8   4  15      105.34       93.61     25.39 o 
   9   4  15      668.24      568.89    114.71 o 
  10   4  15      239.61      229.64     38.21 o 
   0   5  15      246.06      335.03     46.71 o 
   1   5  15      164.89      212.02     28.78 o 
   2   5  15       28.51        3.03     46.51 o 
   3   5  15      581.43      611.48     36.86 o 
   4   5  15      103.33      125.28     20.68 o 
   5   5  15       81.50      106.08     23.89 o 
   6   5  15       44.70       65.97     25.47 o 
   7   5  15       83.86       49.55     32.82 o 
   0   0  16     6966.36     6786.01    440.21 o 
   2   0  16      426.53      418.89     24.80 o 
   4   0  16     6254.00     6338.51    286.76 o 
   6   0  16      204.45      143.64     19.53 o 
   1   1  16      318.39      325.31     18.78 o 
   2   1  16     4968.41     4644.27    175.31 o 
   3   1  16      509.06      488.98     23.13 o 
   4   1  16      705.64      740.65     31.78 o 
   5   1  16     1307.22     1294.21     70.42 o 
   6   1  16     1012.53      931.78     47.42 o 
   7   1  16       76.61       51.94     25.78 o 
   8   1  16      774.64      745.28     39.91 o 
   9   1  16      493.56      490.22     44.95 o 
  10   1  16     1850.85     1803.80    132.78 o 
  11   1  16        5.41       -9.66     22.37 o 
  12   1  16      273.34      331.38     45.42 o 
  13   1  16      295.14      320.95     44.43 o 
   0   2  16     3699.22     3884.45    268.66 o 
   1   2  16     2286.30     2142.53    108.81 o 
   2   2  16      328.11      308.97     34.39 o 
   3   2  16     1798.20     1799.24     84.39 o 
   4   2  16     1832.10     1798.90     84.94 o 
   5   2  16      536.74      567.39     37.58 o 
   6   2  16       12.71        4.49     14.96 o 
   7   2  16      506.78      507.90     35.36 o 
   8   2  16       61.70       56.87     35.27 o 
   9   2  16       69.62       69.04     17.24 o 
  10   2  16      472.31      447.36     33.70 o 
  11   2  16      761.69      708.13     64.22 o 
   1   3  16     2099.57     2018.72     95.91 o 
   2   3  16      114.38       88.10     17.54 o 
   3   3  16      222.13      226.56     34.60 o 
   4   3  16      308.41      303.60     38.34 o 
   5   3  16     5329.00     5074.92    246.88 o 
   6   3  16      229.99      265.82     27.30 o 
   7   3  16      144.94      144.66     22.44 o 
   8   3  16       56.20       41.77     25.72 o 
   9   3  16      378.24      406.13     32.42 o 
  10   3  16       18.98       -6.78     27.26 o 
  11   3  16        9.31       21.94     21.52 o 
  12   3  16      101.60      109.69     37.86 o 
   0   4  16      132.83      132.83     32.76 o 
   1   4  16     1173.08     1075.52     63.02 o 
   2   4  16      171.80      146.82     24.00 o 
   3   4  16      325.62      334.05     33.72 o 
   4   4  16      728.25      757.41     48.02 o 
   5   4  16      729.79      637.41     45.35 o 
   6   4  16       27.94        9.01     14.09 o 
   7   4  16      854.23      939.17     47.32 o 
   8   4  16      130.84       75.71     25.09 o 
   9   4  16       55.93       19.90     46.64 o 
  10   4  16      268.85      231.40     36.00 o 
   1   5  16      280.77      317.36     34.25 o 
   2   5  16      169.29      222.55     30.77 o 
   3   5  16      180.70      172.40     36.46 o 
   4   5  16       74.08       15.74     17.35 o 
   5   5  16      334.29      348.73     29.71 o 
   6   5  16       34.91       32.15     24.54 o 
   7   5  16       92.59       25.71     36.19 o 
   2   0  17     6901.11     6813.49    323.75 o 
   4   0  17      824.72      825.51     45.27 o 
   6   0  17     4815.60     4990.84    226.52 o 
  14   0  17      762.48      792.49     70.19 o 
   0   1  17     7794.89     8002.70    375.69 o 
   1   1  17      390.01      339.87     17.68 o 
   2   1  17      199.03      192.16     25.84 o 
   3   1  17     1257.03     1182.05     50.01 o 
   4   1  17     2676.98     2835.45    109.05 o 
   5   1  17      280.53      291.18     21.97 o 
   6   1  17      408.45      363.76     28.31 o 
   7   1  17      182.03      141.59     19.34 o 
   8   1  17     2077.56     2061.68    107.40 o 
   9   1  17      204.63      238.65     37.13 o 
  10   1  17      613.98      577.71     59.72 o 
  11   1  17      114.87      110.42     28.93 o 
  12   1  17      822.33      839.03     70.32 o 
  13   1  17      339.93      357.18     48.98 o 
   1   2  17     1521.54     1469.83     78.84 o 
   2   2  17     1064.46      770.90     62.98 o 
   3   2  17     1147.00     1108.73     57.74 o 
   4   2  17      329.41      319.06     26.68 o 
   5   2  17      879.02      855.74     51.99 o 
   6   2  17     2000.66     1863.04     97.66 o 
   7   2  17      774.69      732.17     41.98 o 
   8   2  17      378.22      415.62     31.60 o 
   9   2  17     1384.49     1393.83     75.48 o 
  10   2  17      225.08      246.50     39.50 o 
  11   2  17      157.22      183.14     34.56 o 
   0   3  17      281.74      289.09     37.61 o 
   1   3  17      892.82      846.98     45.52 o 
   2   3  17      589.53      608.14     39.05 o 
   3   3  17     1374.29     1485.31     81.29 o 
   4   3  17      696.18      715.93     43.36 o 
   5   3  17     1642.26     1696.32     92.25 o 
   6   3  17      244.18      231.22     25.61 o 
   7   3  17      968.58      972.65     53.36 o 
   8   3  17      181.23      194.34     25.43 o 
   9   3  17      252.63      255.20     49.76 o 
  10   3  17       21.03        6.43     18.93 o 
  11   3  17      467.84      436.86     55.17 o 
  12   3  17       83.47       42.80     34.47 o 
   1   4  17     1761.74     1627.89     90.75 o 
   2   4  17       77.86       53.27     19.62 o 
   3   4  17       30.10       27.94     18.51 o 
   4   4  17      124.81      131.45     22.88 o 
   5   4  17      299.05      342.29     32.69 o 
   6   4  17        4.82        1.73     15.37 o 
   7   4  17      104.66       90.67     19.56 o 
   8   4  17      220.12      228.19     24.99 o 
   9   4  17      625.84      650.99     72.90 o 
  10   4  17        4.92       24.92     37.03 o 
   0   5  17      358.89      454.03     55.94 o 
   1   5  17      206.23      245.53     32.16 o 
   2   5  17       96.84      125.28     26.34 o 
   3   5  17      144.64      165.75     22.85 o 
   4   5  17      214.25      244.40     36.58 o 
   5   5  17        6.08       -6.01     17.79 o 
   6   5  17       84.49       78.55     35.95 o 
   0   0  18     4087.43     4048.61    266.98 o 
   2   0  18      260.95      284.91     46.26 o 
   4   0  18     2782.09     2782.23    137.61 o 
   6   0  18      782.83      779.48     42.07 o 
  14   0  18      346.85      386.54     53.02 o 
   1   1  18      192.86      161.59     22.73 o 
   2   1  18     2968.62     3044.30    118.99 o 
   3   1  18      460.60      442.20     23.00 o 
   4   1  18      110.14      127.50     21.81 o 
   5   1  18       33.03       41.82     13.33 o 
   6   1  18     2344.50     2366.93    103.16 o 
   7   1  18       36.93       32.71     31.53 o 
   8   1  18      183.92      189.41     34.95 o 
   9   1  18      272.07      294.07     38.68 o 
  10   1  18      389.73      396.42     49.97 o 
  11   1  18      230.71      303.34     44.30 o 
  12   1  18      381.96      387.27     46.54 o 
  13   1  18      220.20      258.44     42.46 o 
   0   2  18     1611.35     1679.38    132.22 o 
   2   2  18        6.06       14.08      8.48 o 
   3   2  18     1696.85     1651.98     85.50 o 
   5   2  18      562.05      537.80     38.42 o 
   6   2  18      343.35      319.35     27.18 o 
   7   2  18     1209.15     1176.84     62.44 o 
   8   2  18      691.54      705.49     41.55 o 
   9   2  18       14.73       26.78     17.36 o 
  10   2  18      224.36      267.71     38.85 o 
  11   2  18      160.95      188.51     35.89 o 
  12   2  18      178.78      192.20     39.80 o 
   1   3  18      851.26      854.26     49.28 o 
   2   3  18        6.59        2.89     13.53 o 
   3   3  18     2160.96     2045.78    101.28 o 
   4   3  18       76.89       94.10     19.27 o 
   5   3  18       97.77      110.07     21.84 o 
   6   3  18      135.35      148.51     22.93 o 
   7   3  18      332.65      335.94     29.70 o 
   8   3  18        9.37        7.73     17.00 o 
   9   3  18      668.61      668.11     43.87 o 
  10   3  18       30.88       25.02     19.37 o 
  11   3  18      211.59      179.83     39.62 o 
  12   3  18       27.48       23.14     30.14 o 
   0   4  18       62.88       11.29     25.97 o 
   1   4  18      264.50      242.62     29.52 o 
   2   4  18      268.17      321.24     32.17 o 
   3   4  18      760.06      726.91     47.96 o 
   4   4  18       46.64       12.09     17.69 o 
   5   4  18      439.63      444.37     36.53 o 
   6   4  18       10.98       -3.93     18.58 o 
   7   4  18      877.42      882.47     44.86 o 
   8   4  18      411.65      399.51     31.67 o 
   9   4  18       73.75      107.41     38.51 o 
   1   5  18      108.00       87.99     24.81 o 
   2   5  18      516.58      521.46     40.36 o 
   3   5  18      151.07      130.51     28.73 o 
   4   5  18       58.98       40.56     19.50 o 
   5   5  18      318.00      320.97     42.82 o 
   6   5  18       63.48       45.19     31.15 o 
   2   0  19     5345.01     5376.01    351.94 o 
   4   0  19      271.02      258.99     22.27 o 
   6   0  19     2399.82     2528.41    164.21 o 
   8   0  19     1047.34     1004.39     83.97 o 
  10   0  19      870.44      780.94     75.34 o 
  12   0  19     1725.83     1588.80    118.74 o 
  14   0  19       70.30       24.26     29.24 o 
   0   1  19     4043.15     3801.16    224.01 o 
   1   1  19     1988.24     1938.34     66.73 o 
   2   1  19      993.23      993.23     42.86 o 
   3   1  19      305.64      306.68     18.35 o 
   4   1  19     4044.56     4022.44    190.13 o 
   5   1  19        0.26       -1.37     11.59 o 
   6   1  19      626.27      607.78     36.12 o 
   7   1  19     1128.27     1100.61     58.14 o 
   8   1  19     1511.03     1518.65    117.71 o 
   9   1  19      599.88      618.62     58.51 o 
  10   1  19      307.32      345.12     43.23 o 
  11   1  19      133.41      118.79     33.23 o 
  12   1  19      306.50      355.33     46.88 o 
  13   1  19        9.58       10.43     27.09 o 
   1   2  19      398.92      381.71     28.78 o 
   2   2  19     3821.90     3940.88    178.31 o 
   3   2  19     1993.50     1994.07     97.12 o 
   4   2  19      220.62      272.31     24.14 o 
   5   2  19     1436.71     1349.98     68.43 o 
   6   2  19     1129.27     1168.10     62.14 o 
   7   2  19      113.68      109.80     19.36 o 
   8   2  19      109.52      101.82     19.91 o 
   9   2  19      442.04      405.52     32.13 o 
  10   2  19      588.71      586.21     61.39 o 
  11   2  19       78.42       86.20     32.37 o 
  12   2  19       76.96       91.01     32.41 o 
   0   3  19       83.93       93.59     25.16 o 
   1   3  19      876.56      856.95     49.17 o 
   2   3  19       54.91       37.76     16.56 o 
   3   3  19     2015.31     1930.82     94.18 o 
   4   3  19      588.04      565.36     39.40 o 
   5   3  19       49.41       49.42     17.88 o 
   6   3  19      247.63      244.56     27.61 o 
   7   3  19      959.47     1026.45     62.26 o 
   8   3  19      141.44      169.69     25.10 o 
   9   3  19      140.91      162.22     25.89 o 
  10   3  19       35.41        2.43     19.72 o 
  11   3  19      676.55      674.48     66.76 o 
   1   4  19     1022.81     1069.10     63.08 o 
   2   4  19      184.97      163.60     43.94 o 
   3   4  19      215.95      275.71     30.85 o 
   4   4  19      169.21      164.51     36.88 o 
   5   4  19      204.45      256.88     30.18 o 
   6   4  19       22.08       -5.75     19.70 o 
   7   4  19      328.02      355.81     36.74 o 
   8   4  19       12.61       10.07     18.43 o 
   9   4  19      340.82      324.90     53.19 o 
   0   5  19      270.66      272.69     48.55 o 
   1   5  19      296.66      310.99     36.11 o 
   2   5  19       89.05       77.88     24.32 o 
   3   5  19      151.26      210.79     32.23 o 
   4   5  19      408.80      440.26     32.65 o 
   5   5  19       28.80       39.10     20.07 o 
   0   0  20     7323.25     6709.68    437.20 o 
   2   0  20     1183.68     1329.29     90.45 o 
   4   0  20     4080.20     4047.44    187.48 o 
   6   0  20      293.99      325.67     41.47 o 
   8   0  20      918.42      914.07     85.30 o 
  10   0  20      437.74      450.81     49.71 o 
  12   0  20      273.79      356.36     49.58 o 
   1   1  20      645.33      637.58     26.18 o 
   2   1  20     2790.58     2730.01    110.07 o 
   3   1  20      108.88       90.89     11.53 o 
   4   1  20      135.52      148.95     47.18 o 
   5   1  20      734.13      707.16     41.51 o 
   6   1  20     2338.54     2413.24    121.06 o 
   7   1  20      218.77      219.67     22.46 o 
   8   1  20      202.08      226.76     36.58 o 
   9   1  20       44.11       28.76     22.37 o 
  10   1  20      695.29      720.93     60.79 o 
  11   1  20       42.99       29.32     28.51 o 
  12   1  20      210.81      251.14     43.79 o 
  13   1  20      191.94      200.53     40.53 o 
   0   2  20      990.97      963.65     73.63 o 
   1   2  20     2001.96     1922.83     97.87 o 
   2   2  20       68.55       86.99     15.91 o 
   3   2  20      633.81      608.34     43.59 o 
   4   2  20      388.02      361.06     30.04 o 
   5   2  20       51.03       31.14     15.19 o 
   6   2  20       18.18        5.56     14.97 o 
   7   2  20      669.20      671.88     44.70 o 
   8   2  20      653.09      666.99     41.44 o 
   9   2  20      132.90      156.76     24.30 o 
  10   2  20      300.33      309.44     45.29 o 
  11   2  20      626.58      580.67     57.40 o 
  12   2  20       96.51      182.11     37.48 o 
   1   3  20      503.13      520.82     39.09 o 
   2   3  20      160.83      163.01     32.80 o 
   3   3  20      364.23      371.16     32.75 o 
   4   3  20      210.63      244.01     26.63 o 
   5   3  20     2201.11     2095.01    105.73 o 
   6   3  20      212.13      210.59     28.85 o 
   7   3  20      467.89      524.47     38.84 o 
   8   3  20      155.09      156.24     25.35 o 
   9   3  20      775.95      780.09     52.26 o 
  10   3  20        6.82       14.95     20.52 o 
   0   4  20     1249.50     1167.18     94.19 o 
   1   4  20      825.23      817.43     51.95 o 
   2   4  20      145.29      128.36     25.04 o 
   3   4  20      769.56      755.11     63.58 o 
   4   4  20       15.65       -2.14     16.37 o 
   5   4  20      349.01      404.04     35.82 o 
   6   4  20       36.32       38.82     22.05 o 
   7   4  20      447.93      467.10     40.69 o 
   8   4  20       31.70       49.77     24.18 o 
   9   4  20      122.51       99.46     53.98 o 
   1   5  20      518.90      516.40     42.89 o 
   2   5  20      118.41      129.73     28.31 o 
   3   5  20      227.27      263.22     46.02 o 
   4   5  20       96.49      102.65     26.49 o 
   4   0  21       68.10       73.59     21.21 o 
   6   0  21     3583.73     3665.98    240.67 o 
   8   0  21       47.61       41.08     27.09 o 
  10   0  21     1288.41     1217.07     96.85 o 
  12   0  21      714.77      733.42     76.29 o 
   0   1  21     5370.46     5049.36    329.96 o 
   1   1  21      452.03      479.91     21.10 o 
   2   1  21       86.46       83.75     15.35 o 
   3   1  21       57.37       55.99     10.68 o 
   4   1  21     1599.44     1598.88     76.94 o 
   5   1  21      248.35      248.92     23.97 o 
   6   1  21      263.21      281.07     27.32 o 
   7   1  21      131.17      117.80     19.82 o 
   8   1  21      994.52     1051.62     90.71 o 
   9   1  21      100.32      108.14     31.51 o 
  10   1  21      297.15      278.70     44.18 o 
  11   1  21      249.15      312.87     46.84 o 
  12   1  21      439.89      457.85     54.22 o 
  13   1  21       20.54      -23.83     28.51 o 
   1   2  21      378.71      384.54     22.36 o 
   2   2  21     1225.09     1198.79     64.40 o 
   3   2  21      898.26      923.77     55.69 o 
   4   2  21      876.29      852.57     50.12 o 
   5   2  21     1905.29     1898.73     97.97 o 
   6   2  21      346.24      343.85     29.00 o 
   7   2  21      285.94      298.80     27.84 o 
   8   2  21       10.84       -1.62     16.35 o 
   9   2  21      312.16      341.81     41.73 o 
  10   2  21      305.36      326.57     47.22 o 
  11   2  21      199.01      213.49     40.18 o 
  12   2  21       28.47       20.65     30.14 o 
   0   3  21      119.77      120.55     28.89 o 
   1   3  21      775.44      823.48     54.05 o 
   2   3  21      209.45      186.92     36.10 o 
   3   3  21      303.40      324.60     30.23 o 
   4   3  21     1353.97     1339.44     72.08 o 
   5   3  21     1428.68     1449.44     82.21 o 
   6   3  21        7.41        5.58     19.86 o 
   7   3  21      364.14      362.14     32.87 o 
   8   3  21      166.81      202.51     37.52 o 
   9   3  21      126.34      109.84     33.23 o 
  10   3  21        0.84      -18.10     30.46 o 
   1   4  21      799.39      804.50     49.88 o 
   2   4  21      214.37      218.95     29.10 o 
   4   4  21       70.36       99.01     23.64 o 
   5   4  21      311.11      358.49     36.62 o 
   6   4  21       40.93       19.05     21.53 o 
   7   4  21       85.97       64.88     28.14 o 
   8   4  21       62.70       84.80     26.24 o 
   0   5  21      447.60      461.97     59.76 o 
   1   5  21       86.65       72.44     24.87 o 
   2   5  21       69.21       64.90     24.64 o 
   3   5  21      105.19       93.90     27.73 o 
   0   0  22     7722.30     7237.81    471.85 o 
   2   0  22       32.88       -4.38     11.38 o 
   4   0  22     2535.89     2742.18    128.23 o 
   6   0  22      352.94      380.53     42.29 o 
   8   0  22      877.91      971.98     82.51 o 
  10   0  22       85.04       83.16     31.73 o 
  12   0  22      237.23      284.20     47.82 o 
   1   1  22      112.54      119.39     11.87 o 
   2   1  22     1587.63     1523.07     55.25 o 
   3   1  22       12.59       14.92      8.58 o 
   4   1  22        4.94        6.99     12.55 o 
   5   1  22      391.04      380.19     30.62 o 
   6   1  22     1311.86     1327.53     70.66 o 
   7   1  22      112.85      115.10     28.85 o 
   8   1  22      473.01      464.03     49.11 o 
   9   1  22      466.18      406.68     47.70 o 
  10   1  22      665.22      691.09     66.71 o 
  11   1  22        0.38       51.30     29.32 o 
  12   1  22      139.35      169.06     37.52 o 
  13   1  22      155.01      172.02     38.34 o 
   1   2  22      353.40      360.75     23.54 o 
   2   2  22      584.82      604.86     37.20 o 
   3   2  22     2818.03     2828.57    124.82 o 
   4   2  22     1706.52     1715.39     92.96 o 
   5   2  22      268.59      284.88     27.24 o 
   6   2  22      181.58      156.48     22.35 o 
   7   2  22      627.21      599.87     42.38 o 
   8   2  22       64.02       61.79     19.37 o 
   9   2  22       26.50       55.68     27.39 o 
  10   2  22       72.89       74.14     32.11 o 
  11   2  22       89.07       69.07     32.24 o 
  12   2  22       65.82       85.90     34.69 o 
   1   3  22     1564.95     1604.54     84.01 o 
   2   3  22      106.51       91.40     31.08 o 
   4   3  22       28.31       19.25     17.41 o 
   5   3  22      613.21      605.18     42.65 o 
   6   3  22       36.36       18.27     18.49 o 
   7   3  22       67.56       53.19     35.33 o 
   8   3  22       18.97       37.34     22.71 o 
   9   3  22      590.97      676.50     46.17 o 
  10   3  22       31.60       26.58     26.10 o 
   0   4  22       65.74       51.64     32.46 o 
   1   4  22      359.81      389.94     34.36 o 
   2   4  22       77.65       91.68     24.92 o 
   3   4  22      660.01      648.85     62.42 o 
   4   4  22      132.16      151.81     26.96 o 
   5   4  22      267.15      282.83     33.87 o 
   6   4  22      131.24      147.02     26.58 o 
   7   4  22      270.50      347.14     39.67 o 
   8   4  22       11.54        1.88     25.59 o 
   1   5  22      284.51      336.40     39.24 o 
   2   5  22      295.78      338.86     37.75 o 
   2   0  23     5499.60     5589.59    367.01 o 
   4   0  23      183.08      209.92     23.02 o 
   6   0  23     1440.49     1370.33    116.51 o 
   8   0  23     2142.79     2123.32    155.45 o 
  10   0  23      804.18      876.29     79.76 o 
  12   0  23      257.47      335.80     52.85 o 
   0   1  23     5637.54     5499.18    385.13 o 
   1   1  23      745.14      715.60     30.32 o 
   2   1  23     1735.42     1701.57     60.47 o 
   3   1  23     2531.74     2412.37     97.56 o 
   4   1  23     1532.78     1436.70     72.66 o 
   5   1  23       99.82       90.21     18.48 o 
   6   1  23      159.77      185.35     23.88 o 
   7   1  23       35.03       27.48     23.01 o 
   8   1  23     1356.07     1339.25    100.50 o 
   9   1  23       21.45       18.37     27.65 o 
  10   1  23      362.80      405.90     53.83 o 
  11   1  23       25.51       -6.44     28.12 o 
  12   1  23      248.73      237.06     44.39 o 
   1   2  23      239.65      242.28     26.76 o 
   2   2  23     1720.82     1759.94     88.31 o 
   3   2  23     1552.75     1482.45     76.89 o 
   4   2  23       88.25       56.82     35.93 o 
   5   2  23     1160.22     1136.65     66.16 o 
   6   2  23      893.91      848.42     52.42 o 
   7   2  23      219.18      224.56     28.12 o 
   8   2  23      184.40      192.55     25.98 o 
   9   2  23      437.46      458.67     51.82 o 
  10   2  23      489.83      538.73     57.83 o 
  11   2  23       28.91       40.01     29.88 o 
   0   3  23      395.11      318.28     42.76 o 
   1   3  23      552.82      591.99     42.71 o 
   2   3  23       85.16       54.69     28.76 o 
   3   3  23      786.79      791.27     50.29 o 
   4   3  23      144.60      129.37     22.82 o 
   5   3  23       31.79       48.94     19.26 o 
   6   3  23        5.86       26.94     19.11 o 
   7   3  23     1266.85     1280.70     74.84 o 
   8   3  23       89.41      104.91     24.98 o 
   9   3  23       83.55       60.62     23.51 o 
  10   3  23        6.36       -9.23     29.49 o 
   1   4  23      480.46      507.92     40.17 o 
   2   4  23       61.10       36.12     21.50 o 
   3   4  23      186.46      200.18     41.51 o 
   4   4  23       93.35      101.76     24.92 o 
   5   4  23      603.79      614.29     48.00 o 
   6   4  23        4.15        8.80     21.46 o 
   7   4  23      147.20      153.11     35.05 o 
   0   0  24     4013.22     3732.13    250.11 o 
   2   0  24      347.92      281.02     32.11 o 
   4   0  24     1522.75     1535.25     77.14 o 
   6   0  24      377.78      319.92     39.50 o 
   8   0  24     1746.19     1852.14    138.71 o 
  10   0  24      264.84      278.79     47.27 o 
  12   0  24      535.80      654.47     69.50 o 
   1   1  24     1310.75     1293.56     47.00 o 
   2   1  24     2556.95     2642.83     91.26 o 
   3   1  24      996.45      987.88     45.69 o 
   4   1  24      263.04      272.02     26.30 o 
   5   1  24      183.91      198.89     24.15 o 
   6   1  24      594.73      664.85     45.39 o 
   7   1  24      136.90      158.41     35.03 o 
   8   1  24       12.33       26.70     25.11 o 
   9   1  24      227.85      251.31     43.45 o 
  10   1  24      424.26      447.29     54.52 o 
  11   1  24       74.08       86.46     34.43 o 
  12   1  24      242.53      365.59     54.22 o 
   0   2  24      450.94      405.53     29.97 o 
   1   2  24      149.61      149.93     22.18 o 
   2   2  24      297.73      358.62     28.48 o 
   3   2  24     1326.58     1302.51     74.42 o 
   4   2  24      951.59      956.72     54.37 o 
   5   2  24      128.44      137.56     22.67 o 
   6   2  24      367.91      331.25     31.13 o 
   7   2  24      258.74      248.46     27.55 o 
   8   2  24      116.23       79.93     21.26 o 
   9   2  24      110.27       98.87     34.52 o 
  10   2  24       40.32       51.04     30.52 o 
  11   2  24      544.96      483.05     59.84 o 
   1   3  24      587.71      556.95     39.38 o 
   2   3  24       49.08       59.50     30.44 o 
   3   3  24      305.33      304.88     34.02 o 
   4   3  24       64.46       45.77     20.49 o 
   5   3  24      481.63      567.95     42.14 o 
   6   3  24       79.67       50.07     21.72 o 
   7   3  24      195.38      192.54     48.98 o 
   8   3  24        5.05       16.60     21.01 o 
   9   3  24      128.41       77.10     25.38 o 
   0   4  24       34.86       30.31     29.92 o 
   1   4  24      188.28      185.95     29.31 o 
   2   4  24       31.07       -0.34     21.17 o 
   3   4  24      255.64      308.48     33.51 o 
   4   4  24      172.20      183.43     28.98 o 
   5   4  24      337.50      386.99     37.84 o 
   6   4  24       53.87       33.89     23.84 o 
   7   4  24      435.65      411.35     42.51 o 
   2   0  25     3120.92     3190.73    237.17 o 
   4   0  25       54.22       51.21     16.27 o 
   6   0  25     3030.75     2841.89    184.00 o 
   8   0  25      192.17      193.19     37.61 o 
  10   0  25      424.29      398.74     51.09 o 
  12   0  25      441.70      479.83     60.27 o 
   0   1  25     5637.27     5402.95    252.21 o 
   1   1  25       44.08       44.51     10.43 o 
   2   1  25      226.03      271.82     28.82 o 
   3   1  25      375.98      384.39     31.31 o 
   4   1  25     1198.85     1122.80     61.91 o 
   5   1  25      211.23      223.99     20.45 o 
   6   1  25      275.64      240.78     21.85 o 
   7   1  25      192.28      216.75     41.30 o 
   8   1  25      879.19      904.88     84.10 o 
   9   1  25       62.38       51.26     30.18 o 
  10   1  25      180.97      200.91     43.14 o 
  11   1  25       92.23       96.81     37.09 o 
  12   1  25      184.68      204.82     45.08 o 
   1   2  25      675.18      654.54     42.84 o 
   2   2  25      580.66      588.17     37.22 o 
   3   2  25      547.12      585.19     40.80 o 
   4   2  25      240.43      242.99     27.35 o 
   5   2  25      588.01      562.40     36.94 o 
   6   2  25      604.51      639.42     43.22 o 
   7   2  25       94.72       84.92     22.60 o 
   8   2  25        6.15       -1.89     26.92 o 
   9   2  25      368.55      375.72     50.27 o 
  10   2  25       35.16       33.49     28.08 o 
  11   2  25      119.46      152.75     39.24 o 
   0   3  25      248.99      276.60     44.09 o 
   1   3  25      603.84      599.79     40.66 o 
   2   3  25       69.75       40.31     31.00 o 
   3   3  25      779.67      773.23     52.33 o 
   4   3  25       94.13      110.69     22.61 o 
   5   3  25      459.51      456.11     39.73 o 
   6   3  25       14.98        9.72     19.76 o 
   7   3  25      276.19      238.93     41.43 o 
   8   3  25       72.99       97.15     25.25 o 
   9   3  25       15.51        0.22     30.50 o 
   1   4  25      406.29      398.51     38.93 o 
   2   4  25       11.81       -1.98     20.48 o 
   3   4  25      265.93      338.08     42.95 o 
   4   4  25       83.49       50.58     24.67 o 
   5   4  25      293.21      281.76     35.31 o 
   6   4  25       77.25       62.07     26.82 o 
   0   0  26    11534.61    11150.85    723.37 o 
   2   0  26     5639.98     5706.95    266.76 o 
   4   0  26      741.67      826.45     71.22 o 
   6   0  26       99.00      123.77     33.87 o 
   8   0  26      560.61      656.75     66.33 o 
  10   0  26      177.79      178.33     42.11 o 
   1   1  26      347.38      379.66     20.11 o 
   2   1  26     1140.45     1170.17     44.92 o 
   3   1  26      521.38      520.74     30.76 o 
   4   1  26       93.55       78.67     18.98 o 
   5   1  26      764.09      732.95     37.93 o 
   6   1  26     1852.47     1936.86     98.11 o 
   7   1  26       77.13       46.18     20.63 o 
   8   1  26      526.36      476.91     40.49 o 
   9   1  26       98.48       89.15     26.17 o 
  10   1  26      327.86      393.29     39.69 o 
  11   1  26       63.09       69.60     25.26 o 
   0   2  26      966.35      980.58     57.53 o 
   1   2  26     1107.98     1047.18     58.84 o 
   2   2  26       70.30       48.06     15.40 o 
   3   2  26      473.08      502.82     39.30 o 
   4   2  26      210.25      262.44     29.02 o 
   5   2  26      239.43      260.09     27.63 o 
   6   2  26      115.39       82.53     22.86 o 
   7   2  26      683.33      714.95     46.90 o 
   8   2  26      512.23      498.59     59.46 o 
   9   2  26       85.16       98.01     34.52 o 
  10   2  26       95.03      128.45     38.81 o 
   1   3  26      581.01      631.90     44.27 o 
   2   3  26      120.20      137.72     37.22 o 
   3   3  26      531.75      613.48     44.03 o 
   4   3  26       37.71       25.18     22.65 o 
   5   3  26      610.20      603.22     45.05 o 
   6   3  26       39.70       28.22     21.91 o 
   7   3  26      154.14      197.09     29.45 o 
   8   3  26       10.96      -21.33     22.09 o 
   0   4  26       67.66       74.27     36.45 o 
   1   4  26      370.66      407.41     37.58 o 
   2   4  26       51.05       11.77     29.36 o 
   3   4  26      253.12      290.95     34.93 o 
   4   4  26       18.13       15.91     22.90 o 
   5   4  26       36.02       29.58     24.90 o 
   2   0  27     1629.86     1785.88     91.20 o 
   4   0  27       40.60       48.98     23.87 o 
   6   0  27     1836.17     1821.01    144.29 o 
   8   0  27      324.57      347.78     51.86 o 
  10   0  27      695.43      656.40     69.38 o 
   0   1  27     1208.35     1078.99     59.72 o 
   1   1  27      796.14      692.66     42.38 o 
   2   1  27      465.85      457.96     27.77 o 
   3   1  27      226.16      282.37     23.62 o 
   4   1  27     2626.24     2569.64    127.39 o 
   5   1  27       74.77       80.99     16.07 o 
   6   1  27      260.22      335.73     34.36 o 
   7   1  27      277.60      285.76     36.92 o 
   8   1  27      356.55      359.25     37.66 o 
   9   1  27       91.61      100.68     26.38 o 
  10   1  27       23.32       17.60     23.12 o 
  11   1  27      117.96      132.89     44.45 o 
   1   2  27      717.85      684.36     45.38 o 
   2   2  27      901.62      926.47     44.97 o 
   3   2  27       18.41       14.79     14.07 o 
   4   2  27       31.22       26.14     18.53 o 
   5   2  27      460.05      432.51     36.98 o 
   6   2  27      135.43      180.21     27.68 o 
   7   2  27      107.18       62.21     21.88 o 
   8   2  27       22.86        7.68     29.84 o 
  10   2  27      109.09      117.33     38.64 o 
   0   3  27       38.95       43.36     29.06 o 
   1   3  27      369.23      378.48     36.62 o 
   2   3  27        1.33      -17.66     17.66 o 
   3   3  27      318.40      321.80     35.79 o 
   4   3  27      107.27       79.42     24.58 o 
   5   3  27      104.56       95.63     26.96 o 
   6   3  27        3.72       -6.82     19.33 o 
   7   3  27      254.39      226.11     32.20 o 
   8   3  27        3.46       22.06     24.80 o 
   1   4  27      278.37      341.20     37.50 o 
   2   4  27       18.07      -17.90     28.59 o 
   3   4  27      100.73       92.85     26.42 o 
   4   4  27        8.20       15.70     24.39 o 
   0   0  28     3078.07     3343.91    227.96 o 
   2   0  28      172.51      226.46     36.71 o 
   4   0  28      203.87      233.71     40.53 o 
   6   0  28       24.45       29.15     29.71 o 
   8   0  28      704.09      702.90     71.61 o 
  10   0  28      449.85      439.60     55.29 o 
   1   1  28        0.96       10.83     10.45 o 
   2   1  28      900.72      901.10     43.14 o 
   3   1  28      845.66      826.49     41.75 o 
   4   1  28      497.70      445.67     40.41 o 
   5   1  28      570.59      632.89     36.45 o 
   6   1  28      787.30      845.58     56.76 o 
   7   1  28       81.34       64.08     23.24 o 
   8   1  28        9.71      -15.99     19.82 o 
   9   1  28       16.28      -10.94     24.34 o 
  10   1  28      252.22      232.49     33.74 o 
   1   2  28      403.36      431.77     35.64 o 
   2   2  28      140.50       95.60     17.40 o 
   3   2  28      560.89      561.32     32.45 o 
   4   2  28      798.40      818.12     53.89 o 
   5   2  28      192.52      198.84     28.00 o 
   6   2  28       25.86       -2.81     20.16 o 
   7   2  28      190.69      243.24     45.25 o 
   8   2  28      405.69      428.92     53.32 o 
   9   2  28       66.34       53.28     32.37 o 
   1   3  28      130.50      106.71     24.85 o 
   2   3  28      235.62      299.44     53.77 o 
   3   3  28      267.11      292.17     35.03 o 
   4   3  28        0.43        2.90     20.20 o 
   5   3  28      490.91      476.27     39.99 o 
   6   3  28        8.69       16.07     21.75 o 
   7   3  28       12.45      -10.02     22.52 o 
   0   4  28      247.07      334.68     51.99 o 
   1   4  28      116.62      144.46     29.08 o 
   2   4  28       20.68       55.51     35.20 o 
   3   4  28      256.47      219.37     45.59 o 
   2   0  29     3837.96     3876.97    185.81 o 
   4   0  29        5.91       47.57     27.99 o 
   6   0  29     1038.82     1081.93     90.84 o 
   8   0  29      293.80      295.27     48.21 o 
  10   0  29       32.24       14.12     34.90 o 
   0   1  29     1856.89     1875.68     96.30 o 
   1   1  29        5.51       -2.18     10.64 o 
   2   1  29      207.15      210.25     21.42 o 
   3   1  29      650.45      623.88     35.09 o 
   4   1  29      661.26      657.46     34.93 o 
   5   1  29      138.99      141.40     26.79 o 
   6   1  29        6.48      -15.23     24.73 o 
   7   1  29      163.90      171.80     32.00 o 
   8   1  29      512.48      541.28     43.53 o 
   9   1  29        7.71        3.51     21.85 o 
  10   1  29      237.84      215.49     33.86 o 
   1   2  29      598.34      528.40     69.81 o 
   2   2  29      277.56      292.74     24.98 o 
   3   2  29      284.93      309.05     27.06 o 
   4   2  29      185.69      192.21     22.81 o 
   5   2  29      521.00      570.64     35.90 o 
   6   2  29      577.57      533.53     40.96 o 
   7   2  29       75.72      106.25     37.86 o 
   8   2  29       41.21       48.21     35.98 o 
   9   2  29      236.06      255.69     48.30 o 
   0   3  29      269.04      248.82     44.18 o 
   1   3  29      623.10      653.75     45.17 o 
   2   3  29      117.48      131.50     26.11 o 
   3   3  29      717.02      703.42     49.87 o 
   4   3  29       50.40       28.57     21.82 o 
   5   3  29      160.56      186.70     29.88 o 
   6   3  29       16.28       22.37     23.89 o 
   0   0  30      122.14      128.15     30.57 o 
   2   0  30      128.61      338.59     44.09 o 
   4   0  30     1231.08     1150.96     94.32 o 
   6   0  30      266.23      288.45     49.07 o 
   8   0  30     1101.29     1282.50    108.44 o 
   1   1  30       29.32        9.69     12.05 o 
   2   1  30     1567.09     1619.64     70.47 o 
   3   1  30      245.85      228.38     23.22 o 
   4   1  30       20.47       33.60     16.25 o 
   5   1  30       66.07       45.90     19.71 o 
   6   1  30      116.60      101.00     26.23 o 
   7   1  30       18.23       63.28     25.04 o 
   8   1  30      371.07      401.61     40.84 o 
   9   1  30       49.19       65.89     26.44 o 
   0   2  30      204.34      197.91     42.03 o 
   1   2  30       92.75      122.61     35.33 o 
   2   2  30      119.77       92.87     18.73 o 
   3   2  30      493.88      472.08     31.11 o 
   4   2  30      848.12      818.27     43.68 o 
   5   2  30      517.09      483.99     32.65 o 
   6   2  30      189.25      181.32     28.77 o 
   7   2  30      625.88      674.26     73.07 o 
   8   2  30        0.40       -7.21     33.40 o 
   1   3  30      611.00      521.99     57.74 o 
   2   3  30       53.56       58.04     32.41 o 
   3   3  30      198.52      222.83     33.51 o 
   4   3  30       21.37       16.40     23.29 o 
   5   3  30      215.68      294.77     38.19 o 
   2   0  31      894.90      946.25     56.27 o 
   4   0  31       38.55       99.04     34.47 o 
   6   0  31      450.83      512.11     60.06 o 
   8   0  31      177.97      213.79     47.78 o 
   0   1  31      878.01      921.35     54.61 o 
   1   1  31        0.31       11.26     12.94 o 
   2   1  31       43.32       63.07     18.40 o 
   3   1  31      281.67      293.69     26.55 o 
   4   1  31      801.85      776.00     39.97 o 
   5   1  31      122.80       62.84     23.13 o 
   6   1  31       26.29       13.22     22.52 o 
   7   1  31        5.34        2.80     38.04 o 
   8   1  31      361.86      388.32     42.18 o 
   1   2  31      215.94      237.70     43.32 o 
   2   2  31      263.05      268.98     25.21 o 
   3   2  31      131.71      130.08     21.70 o 
   4   2  31       45.76       57.16     18.62 o 
   5   2  31      221.04      172.21     23.44 o 
   6   2  31      119.11       87.29     44.82 o 
   7   2  31        8.12       -9.98     25.29 o 
   0   3  31       45.25       24.60     31.51 o 
   1   3  31      158.59       35.46     77.64 o 
   2   3  31       84.75       65.27     25.70 o 
   3   3  31      145.70      138.74     29.46 o 
   4   3  31       14.42       -7.02     30.87 o 
   0   0  32     1868.37     1898.41    139.91 o 
   2   0  32       15.54       32.84     19.55 o 
   4   0  32      383.34      399.12     48.51 o 
   6   0  32      305.34      315.88     52.55 o 
   8   0  32      493.22      668.51     70.83 o 
   1   1  32      421.00      373.36     26.21 o 
   2   1  32      528.93      574.64     34.33 o 
   3   1  32       90.18       71.47     25.30 o 
   4   1  32      483.01      481.51     39.24 o 
   5   1  32      361.39      423.68     54.39 o 
   6   1  32      534.24      523.75     43.00 o 
   7   1  32        9.30       17.26     21.58 o 
   8   1  32       99.72       83.78     28.29 o 
   0   2  32      769.41      822.03     77.36 o 
   1   2  32      205.00      179.06     41.60 o 
   2   2  32        1.68       -3.89     16.06 o 
   3   2  32      186.10      202.22     23.88 o 
   4   2  32      404.19      414.43     30.81 o 
   5   2  32      386.93      395.59     31.52 o 
   6   2  32      112.23       89.06     35.59 o 
   1   3  32      322.99      315.88     53.96 o 
   2   3  32       69.40       47.13     30.74 o 
   3   3  32       24.78       50.84     25.91 o 
   2   0  33      913.12      868.69     77.36 o 
   4   0  33       75.98       76.12     34.90 o 
   6   0  33      596.99      625.62     68.47 o 
   0   1  33      753.34      736.51     69.72 o 
   1   1  33      109.35       79.62     18.66 o 
   2   1  33       92.78       96.51     19.51 o 
   3   1  33       17.23       15.75     17.45 o 
   4   1  33      624.07      659.73     47.83 o 
   5   1  33       60.99        6.20     36.75 o 
   6   1  33        7.86       -5.61     36.62 o 
   7   1  33      114.38       87.01     28.07 o 
   1   2  33       95.94      106.13     23.68 o 
   2   2  33      207.55      174.21     29.28 o 
   3   2  33       64.17       47.51     19.55 o 
   4   2  33      140.19      131.22     22.37 o 
   5   2  33      694.49      734.70     44.81 o 
   0   0  34      490.34      504.21     55.21 o 
   2   0  34      283.99      267.71     44.22 o 
   4   0  34      506.45      470.47     57.87 o 
   6   0  34       58.04       20.31     35.16 o 
   1   1  34       60.36       70.05     18.31 o 
   2   1  34      396.77      424.98     31.47 o 
   3   1  34       58.01       25.98     17.04 o 
   4   1  34       19.42       11.31     21.96 o 
   5   1  34       20.97        7.66     30.72 o 
   6   1  34      546.92      613.87     47.54 o 
   0   2  34      244.52      150.43     39.20 o 
   1   2  34      260.46      289.56     50.25 o 
   2   2  34        7.95       21.89     23.11 o 
   3   2  34       23.67        8.77     19.10 o 
   4   2  34       99.64       82.62     21.33 o 
   2   0  35      831.22      839.97     77.36 o 
   4   0  35       25.38       10.43     31.60 o 
   0   1  35      399.68      415.69     52.25 o 
   1   1  35      101.10       66.92     24.05 o 
   2   1  35       11.45       -0.75     17.51 o 
   3   1  35       47.51       20.13     23.12 o 
   4   1  35       87.81       70.33     26.06 o 
   5   1  35       19.78        9.76     21.20 o 
   1   2  35      595.69      571.24     44.86 o 
   2   2  35      219.63      257.39     43.25 o 
   0   0  36      450.32      471.97     56.07 o 
   2   0  36       42.02       43.96     33.31 o 
   4   0  36      539.03      419.69     58.81 o 
   1   1  36       70.91       79.80     25.36 o 
   2   1  36      808.46      934.71     60.60 o 
   3   1  36       86.87       53.46     26.06 o 
   2   0  37      421.49      370.83     56.07 o 
                                                 
